# Supplementary material for: TMT-Based Quantitative Proteomic Analysis Reveals the Physiological Regulatory Networks of Embryo Dehydration Protection in Lotus (Nelumbo nucifera)
Source: Front Plant Sci. 2021 Dec 17;12:792057. doi: 10.3389/fpls.2021.792057 (PMC8718645; doi:10.3389/fpls.2021.792057)
Supplement: Supplementary Table 2 — Detailed quantitative information of screened differentially expressed proteins from lotus embryo during seed dehydration maturity. The orange background represents up-regulated DEPs and the green background represents downregulated DEPs. [file Table_2.xlsx]

## Sheet: Sheet1
			Supplementary Table 2. Detailed quantitative information of screened differentially expressed proteins from lotus embryo during seed dehydration maturity. The orange background represents up-regulated DEPs, and green background represents down-regulated DEPs.
Accession	Gena Name	Description	Coverage [%]	# Peptides	# PSMs	# Unique Peptides	# AAs	MW [kDa]	calc. pI	Score Sequest HT: Sequest HT	DAP21_1	DAP21_2	DAP21_3	DAP27_1	DAP27_2	DAP27_3	DAP40_1	DAP40_2	DAP40_3	FC(DAP27_DAP21)	P value(DAP27_DAP21)	FC(DAP40_DAP21)	P value(DAP40_DAP21)
A0A1U8Q2S7	LOC109114540	uncharacterized protein PFB0145c-like OS=Nelumbo nucifera OX=4432 GN=LOC109114540 PE=4 SV=1	79	84	318	84	895	101.4	4.77	812.81	0.621277	0.625532	0.628723	1.25957	1.24681	1.25	1.36915	1.33723	1.30106	2.00284	1.45586e-08	2.1367	3.58656e-06
A0A1U8BNR3	LOC104613094	seed biotin-containing protein SBP65 OS=Nelumbo nucifera OX=4432 GN=LOC104613094 PE=4 SV=1	86	81	396	81	863	91.2	5.49	1078.51	0.579117	0.578041	0.586652	1.25511	1.24973	1.24112	1.44779	1.42196	1.40474	2.14815	1.73368e-08	2.45123	3.17783e-07
A0A1U8B660	LOC104607697	Poly [ADP-ribose] polymerase OS=Nelumbo nucifera OX=4432 GN=LOC104607697 PE=4 SV=1	59	47	210	47	814	91.8	6.21	590.7	0.578947	0.594737	0.587368	1.24737	1.23474	1.24947	1.36737	1.33684	1.32737	2.11895	5.67747e-08	2.2893	5.05665e-07
A0A1U8A6M6	LOC104599684	myosin-1B isoform X1 OS=Nelumbo nucifera OX=4432 GN=LOC104599684 PE=4 SV=1	56	78	108	77	1586	179.9	4.82	289.54	1.34156	1.36338	1.33586	0.773245	0.775142	0.770398	0.699241	0.712524	0.716319	0.573844	2.87796e-07	0.526649	3.41929e-07
A0A1U7ZVY9	LOC104594575	heat shock cognate 70 kDa protein 2-like OS=Nelumbo nucifera OX=4432 GN=LOC104594575 PE=3 SV=1	59	41	157	4	648	70.9	5.29	438.14	1.30383	1.31957	1.3235	0.847591	0.834808	0.842675	0.787611	0.782694	0.79056	0.639761	2.96306e-07	0.598156	1.31252e-07
A0A1U8Q3I0	LOC104596674	vicilin-like antimicrobial peptides 2-2 OS=Nelumbo nucifera OX=4432 GN=LOC104596674 PE=4 SV=1	67	27	563	23	470	53.6	7.11	1373.01	0.670833	0.673958	0.66875	1.14479	1.11875	1.13021	1.32812	1.31875	1.3625	1.68546	4.66522e-07	1.99121	9.80473e-07
A0A1U7Z625	LOC104590743	embryonic protein DC-8-like OS=Nelumbo nucifera OX=4432 GN=LOC104590743 PE=4 SV=1	66	35	168	30	435	46.4	6.37	485.99	0.531416	0.536741	0.542066	1.2886	1.25133	1.26092	1.42066	1.39723	1.42173	2.36045	3.80189e-07	2.63294	5.46558e-08
A0A1U8A5T1	LOC104599429	uncharacterized protein LOC104599429 OS=Nelumbo nucifera OX=4432 GN=LOC104599429 PE=4 SV=1	62	22	173	22	347	37.4	6.44	431.39	0.754974	0.73822	0.757068	1.18848	1.16754	1.17068	1.24084	1.23037	1.22304	1.56724	1.11328e-06	1.64169	4.32472e-07
A0A1U7YV03	LOC104587251	embryonic protein DC-8-like OS=Nelumbo nucifera OX=4432 GN=LOC104587251 PE=4 SV=1	70	38	146	33	544	60.7	5.71	349.26	0.597388	0.588683	0.598477	1.26986	1.24157	1.23721	1.46137	1.42546	1.46137	2.10061	4.26099e-07	2.43659	2.62577e-07
A0A1U8A468	LOC104596545	late embryogenesis abundant protein D-34-like OS=Nelumbo nucifera OX=4432 GN=LOC104596545 PE=4 SV=1	80	13	152	13	276	28.7	4.92	427.52	0.665973	0.639958	0.658689	1.20395	1.19875	1.20708	1.2924	1.28512	1.2539	1.83739	2.87972e-07	1.95021	1.58687e-06
A0A1U7ZRW8	LOC104596675	vicilin-like antimicrobial peptides 2-2 OS=Nelumbo nucifera OX=4432 GN=LOC104596675 PE=4 SV=1	46	24	258	24	542	61.5	7.36	577.22	0.6902	0.704953	0.70706	1.17281	1.14647	1.16965	1.33825	1.3098	1.29926	1.65965	1.23527e-06	1.87769	1.12072e-06
A0A1U7ZCH9	LOC104592690	Ribonuclease OS=Nelumbo nucifera OX=4432 GN=LOC104592690 PE=4 SV=1	53	41	90	41	989	108.5	7.87	227.93	1.26045	1.2585	1.26433	0.83965	0.833819	0.826045	0.804665	0.816327	0.813411	0.660673	6.09921e-08	0.643463	3.39712e-08
A0A1U8BK19	LOC104611702	late embryogenesis abundant protein D-34-like OS=Nelumbo nucifera OX=4432 GN=LOC104611702 PE=4 SV=1	58	11	245	10	259	26.7	4.92	756.44	0.588113	0.591241	0.591241	1.24818	1.23566	1.27112	1.31387	1.29927	1.28884	2.12073	3.70788e-07	2.20377	6.80204e-08
A0A1U8BCY5	LOC104612128	seed biotin-containing protein SBP65-like isoform X2 OS=Nelumbo nucifera OX=4432 GN=LOC104612128 PE=4 SV=1	68	24	89	3	258	27.2	8.02	257.79	0.553408	0.593082	0.538149	1.11801	1.13225	1.1119	1.3703	1.36928	1.38759	1.99577	5.64889e-06	2.44988	1.25259e-06
A0A1U8QAU2	LOC104608723	low-temperature-induced 65 kDa protein-like isoform X1 OS=Nelumbo nucifera OX=4432 GN=LOC104608723 PE=4 SV=1	50	26	78	25	471	49.8	5.03	210.95	0.597062	0.596013	0.590766	1.20672	1.21511	1.2361	1.36936	1.35572	1.32529	2.05059	2.52647e-07	2.27059	5.53107e-07
A0A1U8BMS8	LOC104612789	embryonic protein DC-8-like OS=Nelumbo nucifera OX=4432 GN=LOC104612789 PE=4 SV=1	64	29	243	29	485	50.1	7.43	678	0.497845	0.501078	0.503233	1.34267	1.30927	1.30172	1.44181	1.41487	1.46336	2.63199	3.47188e-07	2.8759	3.05426e-07
A0A1U8BCE3	LOC104613106	protein DJ-1 homolog B-like OS=Nelumbo nucifera OX=4432 GN=LOC104613106 PE=4 SV=1	51	22	102	22	436	46.7	8.07	219.11	0.729209	0.752535	0.717039	1.13387	1.13793	1.15619	1.1856	1.17951	1.15112	1.55904	5.11893e-06	1.59917	7.84617e-06
A0A1U8B9Y6	LOC104612386	glucose and ribitol dehydrogenase OS=Nelumbo nucifera OX=4432 GN=LOC104612386 PE=4 SV=1	68	18	151	18	293	31.7	7.44	405.52	0.70021	0.708595	0.709644	1.16038	1.13627	1.1499	1.326	1.2935	1.29874	1.62692	5.177e-07	1.84958	5.63015e-07
A0A1U7ZRG9	LOC104596543	late embryogenesis abundant protein D-34 OS=Nelumbo nucifera OX=4432 GN=LOC104596543 PE=4 SV=1	79	11	106	10	258	26.8	4.6	241.29	0.569328	0.582983	0.563025	1.25525	1.2605	1.26261	1.32983	1.33824	1.34244	2.20269	4.17884e-08	2.33803	4.10488e-08
A0A1U8QAD5	LOC104612128	seed biotin-containing protein SBP65-like isoform X1 OS=Nelumbo nucifera OX=4432 GN=LOC104612128 PE=4 SV=1	62	24	79	3	284	29.7	6.64	241.24	0.406874	0.414634	0.416851	1.36585	1.33814	1.34812	1.63969	1.60089	1.55543	3.27216	4.3401e-08	3.87287	1.09627e-06
A0A1U8BCI6	LOC104613083	pyruvate decarboxylase 1-like OS=Nelumbo nucifera OX=4432 GN=LOC104613083 PE=3 SV=1	36	19	99	16	589	63.7	6.02	248.35	0.748466	0.758691	0.746421	1.1227	1.13804	1.14826	1.18405	1.182	1.19632	1.5127	1.31624e-06	1.58076	1.95601e-07
A0A1U8BJB0	LOC104611694	late embryogenesis abundant protein D-34-like OS=Nelumbo nucifera OX=4432 GN=LOC104611694 PE=4 SV=1	76	14	116	14	238	24.9	5.14	328.51	0.563218	0.586207	0.557994	1.26228	1.279	1.26646	1.32393	1.28109	1.32915	2.23011	2.51065e-07	2.30416	1.85544e-06
A0A1U8BJ10	LOC104611594	phosphoenolpyruvate carboxylase, housekeeping isozyme-like OS=Nelumbo nucifera OX=4432 GN=LOC104611594 PE=3 SV=1	44	41	72	18	964	110	6.68	166.81	1.29933	1.27836	1.30505	0.823642	0.84652	0.8551	0.702574	0.711153	0.712107	0.650381	3.37658e-06	0.547508	2.86678e-07
A0A1U8B013	LOC104608188	uncharacterized protein LOC104608188 OS=Nelumbo nucifera OX=4432 GN=LOC104608188 PE=4 SV=1	62	16	112	16	220	23.6	6.32	327.31	0.771694	0.780992	0.782025	1.20145	1.18698	1.19008	1.15496	1.13636	1.12603	1.53274	1.83995e-07	1.46372	2.39247e-06
A0A1U7ZA61	LOC104587947	alcohol dehydrogenase-like OS=Nelumbo nucifera OX=4432 GN=LOC104587947 PE=3 SV=1	61	18	134	12	380	41.2	7.15	339.62	0.610703	0.622246	0.619098	1.19832	1.20042	1.2235	1.35152	1.34627	1.32214	1.95581	2.92653e-07	2.17054	1.93005e-07
A0A1U7ZTL0	LOC104596106	low-temperature-induced 65 kDa protein isoform X1 OS=Nelumbo nucifera OX=4432 GN=LOC104596106 PE=4 SV=1	62	22	68	21	403	43.1	5.06	201.96	0.49784	0.50432	0.510799	1.2959	1.28726	1.29698	1.4946	1.46544	1.44708	2.5646	8.51211e-09	2.91292	2.91764e-07
A0A1U7Z2T9	LOC104590476	Sucrose synthase OS=Nelumbo nucifera OX=4432 GN=LOC104590476 PE=3 SV=1	44	35	80	22	806	92.6	6.43	178.38	1.56939	1.5076	1.55038	0.68346	0.68251	0.672053	0.60076	0.624525	0.615019	0.440427	1.29905e-06	0.397699	1.16892e-06
A0A1U8APG8	LOC104602502	aldose reductase-like OS=Nelumbo nucifera OX=4432 GN=LOC104602502 PE=4 SV=1	62	21	123	20	322	36.1	6.65	275.62	0.648734	0.647679	0.660338	1.27637	1.28903	1.27532	1.26688	1.25844	1.22468	1.9628	4.95631e-08	1.91644	1.56185e-06
A0A1U7ZCI3	LOC104589106	Tubulin alpha chain OS=Nelumbo nucifera OX=4432 GN=LOC104589106 PE=3 SV=1	62	22	81	2	451	49.6	5.06	224.6	1.46432	1.47764	1.43007	0.738344	0.796384	0.797336	0.595623	0.617507	0.596575	0.533406	9.4043e-06	0.413928	7.13065e-07
A0A1U7YPQ3	LOC104586453	NADPH-protochlorophyllide oxidoreductase OS=Nelumbo nucifera OX=4432 GN=LOC104586453 PE=3 SV=1	37	17	96	8	400	43.4	9.33	289.06	2.02347	1.98014	2.04242	0.32852	0.334838	0.314982	0.319495	0.343863	0.337545	0.161815	1.02966e-07	0.165547	1.15739e-07
A0A1U8A1D4	LOC104596096	Tubulin beta chain OS=Nelumbo nucifera OX=4432 GN=LOC104596096 PE=3 SV=1	57	18	77	2	446	50.1	4.86	185.17	1.36116	1.36398	1.35835	0.742964	0.745779	0.74015	0.672608	0.702627	0.694184	0.54583	1.14518e-09	0.506777	2.00899e-07
A0A1U7ZYD0	LOC104597475	DNA-damage-repair/toleration protein DRT100-like OS=Nelumbo nucifera OX=4432 GN=LOC104597475 PE=4 SV=1	65	16	50	14	364	39.2	8.18	147	0.69856	0.694444	0.715021	1.22942	1.21811	1.19959	1.18313	1.17593	1.17387	1.73011	1.14479e-06	1.67594	2.64456e-07
A0A1U7Z4W7	LOC104586772	Tubulin alpha chain OS=Nelumbo nucifera OX=4432 GN=LOC104586772 PE=3 SV=1	62	22	78	2	451	49.6	5.1	210.61	1.59211	1.59211	1.59962	0.62688	0.612782	0.62594	0.576128	0.582707	0.590226	0.38998	4.88076e-09	0.365619	2.99589e-09
A0A1U8AFZ9	LOC104602557	pyruvate decarboxylase 2 OS=Nelumbo nucifera OX=4432 GN=LOC104602557 PE=3 SV=1	31	15	67	11	606	65.2	6.52	164.32	0.55836	0.554154	0.556257	1.28286	1.25447	1.2776	1.34175	1.35121	1.33859	2.28607	1.37531e-07	2.41588	3.91602e-09
A0A1U7Z9M7	LOC104587798	Tubulin beta chain OS=Nelumbo nucifera OX=4432 GN=LOC104587798 PE=3 SV=1	49	16	59	4	447	50.3	4.83	133.16	1.52464	1.5372	1.52754	0.678261	0.714976	0.702415	0.6657	0.625121	0.68599	0.456632	2.13705e-07	0.430737	1.1646e-06
A0A1U8ACK5	LOC104602566	late embryogenesis abundant protein EMB564-like OS=Nelumbo nucifera OX=4432 GN=LOC104602566 PE=4 SV=1	74	9	192	8	92	9.7	5.54	443.3	0.584211	0.588421	0.587368	1.32947	1.24211	1.25263	1.28737	1.25368	1.40316	2.17285	1.52919e-05	2.24103	8.75294e-05
A0A1U8Q0N6	LOC104587579	spermatogenesis-associated protein 20 isoform X1 OS=Nelumbo nucifera OX=4432 GN=LOC104587579 PE=4 SV=1	34	26	55	26	854	96.6	6.58	134.27	0.69856	0.690329	0.703704	1.21605	1.23148	1.21605	1.18519	1.19342	1.15226	1.75074	1.38154e-07	1.68732	3.39117e-06
A0A1U8APY8	LOC104606279	UDP-glucose 4-epimerase GEPI48 OS=Nelumbo nucifera OX=4432 GN=LOC104606279 PE=3 SV=1	61	18	53	17	348	38.2	7.12	151.41	0.61595	0.631689	0.633788	1.26758	1.23085	1.26128	1.29486	1.28541	1.27177	1.99833	1.00023e-06	2.04741	1.88801e-07
A0A1U8ANZ3	LOC104606148	stress-related protein-like OS=Nelumbo nucifera OX=4432 GN=LOC104606148 PE=4 SV=1	71	14	47	13	243	26.7	5.48	149.36	0.492973	0.497297	0.494054	1.31568	1.31568	1.29838	1.47243	1.47243	1.45081	2.64749	1.6578e-08	2.9614	1.9451e-08
A0A1U7ZMX6	LOC104592315	nucleolin 2-like isoform X1 OS=Nelumbo nucifera OX=4432 GN=LOC104592315 PE=4 SV=1	38	26	48	1	757	79.4	5.45	128.98	0.0786517	0.062422	0.0886392	0.910112	1.07241	0.970037	2.95381	2.60674	2.74407	12.8533	4.60516e-05	36.1522	1.18786e-05
A0A1U7Z918	LOC104592315	nucleolin 2-like isoform X2 OS=Nelumbo nucifera OX=4432 GN=LOC104592315 PE=4 SV=1	38	26	49	1	756	79.3	5.41	126.83	0.45045	0.466216	0.466216	1.08559	1.05968	1.06757	1.94032	1.88626	1.83896	2.32329	3.2284e-07	4.09691	1.128e-06
A0A1U7ZC33	LOC104588560	uncharacterized protein LOC104588560 OS=Nelumbo nucifera OX=4432 GN=LOC104588560 PE=4 SV=1	36	20	52	20	543	58.3	8.6	146.28	0.73904	0.748434	0.75261	1.21608	1.20668	1.20668	1.20668	1.19937	1.16388	1.62022	8.74816e-08	1.59366	5.62056e-06
A0A1U8B243	LOC104606258	Biotin carboxylase OS=Nelumbo nucifera OX=4432 GN=LOC104606258 PE=4 SV=1	46	19	40	19	533	58.3	7.06	113.42	1.48716	1.51951	1.49857	0.713606	0.725975	0.723121	0.592769	0.636537	0.618459	0.480042	1.7339e-07	0.410137	6.12468e-07
A0A1U8AH10	LOC104600167	16.9 kDa class I heat shock protein 1-like OS=Nelumbo nucifera OX=4432 GN=LOC104600167 PE=3 SV=1	76	15	131	14	157	17.9	6.6	286.93	0.529661	0.542373	0.538136	1.34428	1.30932	1.32415	1.35805	1.30614	1.3411	2.47039	2.09953e-07	2.4875	9.02291e-07
A0A1U8APS2	LOC104602791	peroxygenase-like OS=Nelumbo nucifera OX=4432 GN=LOC104602791 PE=4 SV=1	41	10	67	10	238	26.7	6.89	178.76	0.64916	0.662815	0.64916	1.2416	1.26576	1.26786	1.28151	1.24895	1.23739	1.92501	3.76755e-07	1.92126	1.73128e-06
A0A1U8Q2B9	LOC104594265	acetyl-CoA acetyltransferase, cytosolic 1 OS=Nelumbo nucifera OX=4432 GN=LOC104594265 PE=3 SV=1	47	13	30	8	406	41.5	6.89	92.5	1.45695	1.39628	1.48239	0.792564	0.794521	0.780822	0.677104	0.713307	0.690802	0.546152	1.4429e-05	0.480027	1.08754e-05
A0A1U8AVB8	LOC104607975	betaine aldehyde dehydrogenase 1, chloroplastic-like OS=Nelumbo nucifera OX=4432 GN=LOC104607975 PE=3 SV=1	47	15	34	15	506	55.4	5.73	95.75	1.29366	1.31317	1.28878	0.801951	0.817561	0.811707	0.833171	0.8	0.798049	0.624092	6.13159e-07	0.624092	3.61362e-06
A0A1U7ZNY9	LOC104592256	Coatomer subunit beta' OS=Nelumbo nucifera OX=4432 GN=LOC104592256 PE=3 SV=1	25	19	36	5	905	102	5.1	96.41	1.31367	1.35595	1.32842	0.819076	0.823009	0.806293	0.80826	0.789577	0.788594	0.612395	2.68743e-06	0.596901	2.71172e-06
A0A1U7Z4E1	LOC104586188	non-symbiotic hemoglobin 2-like OS=Nelumbo nucifera OX=4432 GN=LOC104586188 PE=3 SV=1	73	14	38	14	165	18.5	5.64	106.76	1.30138	1.25791	1.28656	0.83004	0.83004	0.815217	0.852767	0.833992	0.87253	0.643628	4.80102e-06	0.665468	1.44236e-05
A0A1U7ZD73	LOC104588887	NADPH-protochlorophyllide oxidoreductase OS=Nelumbo nucifera OX=4432 GN=LOC104588887 PE=3 SV=1	40	16	51	7	400	43.2	9.14	145.01	1.62133	1.63405	1.62035	0.61546	0.593933	0.589041	0.704501	0.707436	0.69863	0.368854	3.9426e-08	0.432872	5.69172e-09
A0A1U8AFZ4	LOC104602549	uncharacterized protein LOC104602549 OS=Nelumbo nucifera OX=4432 GN=LOC104602549 PE=4 SV=1	51	10	53	10	167	18.3	5.39	129.36	0.471616	0.484716	0.480349	1.28384	1.29039	1.30786	1.54039	1.51856	1.53821	2.70213	5.95403e-08	3.19985	1.93467e-08
A0A1U8BD61	LOC104609581	GDP-mannose 3,5-epimerase 2 OS=Nelumbo nucifera OX=4432 GN=LOC104609581 PE=4 SV=1	43	15	46	5	376	42.4	6.34	129.4	1.33043	1.32364	1.31589	0.803295	0.811047	0.807171	0.783915	0.746124	0.76938	0.609959	4.3303e-08	0.579204	1.19787e-06
A0A1U8AMY4	LOC104605929	inositol-3-phosphate synthase-like OS=Nelumbo nucifera OX=4432 GN=LOC104605929 PE=4 SV=1	38	16	39	6	510	56.4	5.9	93.37	1.62085	1.57441	1.6218	0.64455	0.650237	0.648341	0.567773	0.581043	0.569668	0.403384	4.35519e-07	0.356749	3.60892e-07
A0A1U7Z5L9	LOC104591440	alpha-glucan water dikinase, chloroplastic isoform X1 OS=Nelumbo nucifera OX=4432 GN=LOC104591440 PE=4 SV=1	18	24	32	24	1464	164.7	7.52	77.49	0.704092	0.701994	0.711438	1.23505	1.22665	1.24869	1.22875	1.22875	1.20776	1.75223	1.84213e-07	1.73092	2.76055e-07
A0A1U8Q237	LOC104594740	L-ascorbate peroxidase 2, cytosolic OS=Nelumbo nucifera OX=4432 GN=LOC104594740 PE=3 SV=1	64	14	88	12	250	27.4	5.83	154.47	1.92735	1.88072	1.92466	0.387444	0.391928	0.378475	0.349776	0.359641	0.369507	0.201971	6.60979e-08	0.188204	7.05129e-08
A0A1U8BD39	LOC104613328	Fructose-bisphosphate aldolase OS=Nelumbo nucifera OX=4432 GN=LOC104613328 PE=3 SV=1	34	13	42	6	393	42.9	8.68	113.62	0.743005	0.754404	0.750259	1.16891	1.15855	1.17202	1.2114	1.20415	1.19896	1.55694	1.51495e-07	1.60811	8.08237e-08
A0A1U8AXH0	LOC104604877	Pectinesterase OS=Nelumbo nucifera OX=4432 GN=LOC104604877 PE=4 SV=1	31	15	25	14	553	60	8.68	69.53	1.27133	1.29722	1.30393	0.777565	0.869607	0.808245	0.733461	0.744008	0.7814	0.634068	8.11826e-05	0.583313	6.85317e-06
A0A1U8APM3	LOC104606318	cinnamoyl-CoA reductase 1-like OS=Nelumbo nucifera OX=4432 GN=LOC104606318 PE=4 SV=1	48	13	32	13	320	35.5	6.98	73.21	0.777207	0.774127	0.775154	1.16324	1.16735	1.1694	1.1386	1.1499	1.15092	1.50441	4.30551e-09	1.47838	8.51031e-08
A0A1U7ZLS7	LOC104595811	oxygen-evolving enhancer protein 1, chloroplastic OS=Nelumbo nucifera OX=4432 GN=LOC104595811 PE=4 SV=1	46	13	27	6	332	35.3	5.97	70.86	1.66293	1.58917	1.61718	0.583567	0.564893	0.573296	0.577965	0.5845	0.5845	0.353595	1.19175e-06	0.358773	1.11156e-06
A0A1U8A8Y1	LOC104601999	oxygen-evolving enhancer protein 1, chloroplastic OS=Nelumbo nucifera OX=4432 GN=LOC104601999 PE=4 SV=1	52	14	26	7	332	35.2	5.97	60.58	1.64893	1.58917	1.67414	0.561158	0.563025	0.55929	0.577965	0.576097	0.585434	0.342711	1.80191e-06	0.354115	1.97487e-06
A0A1U7ZTW3	LOC104597251	aldose reductase-like OS=Nelumbo nucifera OX=4432 GN=LOC104597251 PE=4 SV=1	53	17	60	16	321	36.1	7.15	137.71	0.683778	0.689938	0.675565	1.15503	1.16119	1.17146	1.26078	1.24641	1.22382	1.7019	1.84081e-07	1.82064	1.07257e-06
A0A1U8AIH3	LOC104603347	Glycosyltransferase OS=Nelumbo nucifera OX=4432 GN=LOC104603347 PE=3 SV=1	36	16	36	16	459	50.1	6.74	110.22	1.42259	1.36806	1.41967	0.730282	0.747809	0.749757	0.765336	0.786758	0.746835	0.52914	3.87671e-06	0.546022	7.21145e-06
A0A1U8B579	LOC104607120	S-adenosylmethionine synthase OS=Nelumbo nucifera OX=4432 GN=LOC104607120 PE=3 SV=1	43	13	30	6	393	42.9	5.91	78.42	1.82255	1.83919	1.82902	0.472274	0.469501	0.455638	0.42976	0.426987	0.495379	0.254503	4.31343e-09	0.246255	4.52192e-07
A0A1U8AYS0	LOC104607856	Sucrose synthase OS=Nelumbo nucifera OX=4432 GN=LOC104607856 PE=3 SV=1	27	22	37	9	806	92.5	6.43	90.96	1.40792	1.41386	1.40495	0.751485	0.832673	0.80099	0.729703	0.781188	0.778218	0.564301	1.33538e-05	0.541579	2.7952e-06
A0A1U8AJN5	LOC104604991	2S sulfur-rich seed storage protein 2-like OS=Nelumbo nucifera OX=4432 GN=LOC104604991 PE=4 SV=1	45	7	30	7	148	17	5.17	94.92	1.41813	1.41618	1.45029	0.64425	0.65692	0.650097	0.846004	0.856725	0.808967	0.455414	3.01639e-07	0.586215	5.37636e-06
A0A1U8B311	LOC104609125	mannose/glucose-specific lectin-like OS=Nelumbo nucifera OX=4432 GN=LOC104609125 PE=4 SV=1	67	7	33	7	147	15.6	7.43	105.69	0.389371	0.385033	0.380694	1.38178	1.40239	1.38069	1.51627	1.51844	1.49024	3.60563	1.86146e-08	3.91737	2.94088e-08
A0A1U7ZLJ3	LOC104591581	very-long-chain 3-oxoacyl-CoA reductase 1-like OS=Nelumbo nucifera OX=4432 GN=LOC104591581 PE=3 SV=1	29	14	28	7	403	44.9	9.72	84.61	0.772775	0.783246	0.75288	1.15079	1.19791	1.22304	1.17173	1.2199	1.2	1.54694	5.21872e-05	1.55556	1.34023e-05
A0A1U8ASZ8	LOC104603605	glycine-rich cell wall structural protein 1.8-like OS=Nelumbo nucifera OX=4432 GN=LOC104603605 PE=4 SV=1	34	3	39	3	195	18.8	4.56	137.77	0.397231	0.406816	0.379127	1.28647	1.33227	1.27689	1.49627	1.54846	1.52822	3.29253	1.14658e-06	3.86499	3.23404e-07
A0A1U8B288	LOC104606529	65-kDa microtubule-associated protein 1-like OS=Nelumbo nucifera OX=4432 GN=LOC104606529 PE=4 SV=1	28	17	29	10	585	65.7	5.19	71.7	1.65406	1.63561	1.69557	0.572878	0.569188	0.574723	0.490775	0.51476	0.517528	0.344375	4.27327e-07	0.305514	5.04451e-07
A0A1U7Z9Y7	LOC104590845	(RS)-norcoclaurine 6-O-methyltransferase-like OS=Nelumbo nucifera OX=4432 GN=LOC104590845 PE=2 SV=1	54	17	38	15	347	38.9	6.25	84.49	1.47467	1.45872	1.4728	0.649156	0.658537	0.64728	0.678236	0.672608	0.669794	0.443687	1.88725e-08	0.458591	1.48708e-08
A0A1U7ZJE8	LOC104590835	probable tocopherol O-methyltransferase, chloroplastic OS=Nelumbo nucifera OX=4432 GN=LOC104590835 PE=3 SV=1	43	13	31	13	312	34.9	7.23	79.45	1.83519	1.79722	1.81296	0.490741	0.487963	0.474074	0.447222	0.450926	0.462037	0.266791	4.17809e-08	0.249787	3.47136e-08
A0A1U8AJZ6	LOC104601106	UDP-glucose 6-dehydrogenase OS=Nelumbo nucifera OX=4432 GN=LOC104601106 PE=3 SV=1	39	15	24	4	480	53	6.86	68.45	1.45811	1.45811	1.45719	0.664845	0.677596	0.676685	0.571038	0.567395	0.575592	0.461683	4.54847e-09	0.39192	3.17236e-10
A0A1U8AY14	LOC104608661	Phospho-2-dehydro-3-deoxyheptonate aldolase OS=Nelumbo nucifera OX=4432 GN=LOC104608661 PE=3 SV=1	33	17	26	12	541	59.7	8.62	66.23	1.83889	1.80185	1.80926	0.47963	0.492593	0.467593	0.432407	0.466667	0.469444	0.264186	6.09382e-08	0.251104	1.27425e-07
A0A1U8AB46	LOC104598784	UDP-glucose 6-dehydrogenase OS=Nelumbo nucifera OX=4432 GN=LOC104598784 PE=3 SV=1	38	14	24	2	480	52.9	6.65	66.04	1.33882	1.32914	1.32236	0.787996	0.827686	0.811229	0.745402	0.747338	0.770571	0.6082	1.95589e-06	0.5672	4.24198e-07
A0A1U7ZJF3	LOC104590844	(RS)-norcoclaurine 6-O-methyltransferase-like OS=Nelumbo nucifera OX=4432 GN=LOC104590844 PE=3 SV=1	49	13	36	8	346	38.7	5.48	84.38	1.65616	1.68026	1.6469	0.541242	0.551437	0.543095	0.55607	0.546803	0.545876	0.32825	4.57041e-08	0.330854	4.70736e-08
A0A1U8AEP4	LOC104603677	Methyltransferase OS=Nelumbo nucifera OX=4432 GN=LOC104603677 PE=3 SV=1	39	14	28	14	361	40.6	7.24	70.97	1.33495	1.36205	1.33495	0.81607	0.828654	0.794773	0.733785	0.737657	0.735721	0.605042	2.42224e-06	0.547419	3.00666e-07
A0A1U7ZT88	LOC104596022	puromycin-sensitive aminopeptidase-like OS=Nelumbo nucifera OX=4432 GN=LOC104596022 PE=4 SV=1	23	16	22	10	888	100.2	6.01	59.93	1.3	1.26154	1.28654	0.820192	0.783654	0.788462	0.768269	0.797115	0.808654	0.621689	7.17057e-06	0.616942	7.51528e-06
A0A1U7ZYK4	LOC104598986	extracellular ribonuclease LE-like OS=Nelumbo nucifera OX=4432 GN=LOC104598986 PE=3 SV=1	36	8	30	6	249	28.2	6.86	78.44	1.45789	1.40852	1.45015	0.740561	0.735721	0.726041	0.709584	0.726041	0.727977	0.510204	1.55451e-06	0.501233	1.63187e-06
A0A1U8A3E6	LOC104599822	uncharacterized protein LOC104599822 OS=Nelumbo nucifera OX=4432 GN=LOC104599822 PE=4 SV=1	80	7	38	7	80	8.2	4.88	100.6	0.575693	0.576759	0.591684	1.34968	1.31983	1.33262	1.30384	1.30917	1.30171	2.29462	1.92026e-07	2.2445	2.18145e-08
A0A1U7ZPW7	LOC104592476	SNF1-related protein kinase regulatory subunit gamma-like PV42a OS=Nelumbo nucifera OX=4432 GN=LOC104592476 PE=4 SV=1	38	10	31	10	377	40.9	6.27	85.64	0.680286	0.690501	0.696629	1.13075	1.13687	1.16037	1.26864	1.22983	1.22165	1.6581	1.53528e-06	1.79941	3.51194e-06
A0A1U7Z8B4	LOC104587380	probable cysteine protease RD19D OS=Nelumbo nucifera OX=4432 GN=LOC104587380 PE=3 SV=1	36	10	18	10	370	40.5	7.93	55.1	1.24434	1.2566	1.31981	0.770755	0.765094	0.757547	0.754717	0.787736	0.778302	0.600247	2.77432e-05	0.607407	3.90402e-05
A0A1U7ZGX7	LOC104594449	13S globulin basic chain-like OS=Nelumbo nucifera OX=4432 GN=LOC104594449 PE=4 SV=1	26	6	41	1	328	37.1	5.33	117.76	0.768212	0.743929	0.758278	1.2362	1.27704	1.26711	1.35541	1.39073	1.24172	1.66505	3.75303e-06	1.75644	0.000229718
A0A1U8AS68	LOC104603538	putative per-hexamer repeat protein 5 isoform X1 OS=Nelumbo nucifera OX=4432 GN=LOC104603538 PE=4 SV=1	35	3	38	3	219	20.5	4.22	116.71	0.788004	0.767322	0.785936	1.20786	1.19855	1.16443	1.04654	1.11582	1.2668	1.52518	9.97838e-06	1.46466	0.00516249
A0A1U7ZC42	LOC104592540	pyrophosphate-energized vacuolar membrane proton pump OS=Nelumbo nucifera OX=4432 GN=LOC104592540 PE=3 SV=1	19	14	23	4	765	80	5.4	62.28	1.29545	1.28977	1.33996	0.796402	0.808712	0.857955	0.69697	0.705492	0.67803	0.627503	3.83225e-05	0.530036	4.21118e-06
A0A1U8AJK4	LOC104601174	heme-binding-like protein At3g10130, chloroplastic OS=Nelumbo nucifera OX=4432 GN=LOC104601174 PE=4 SV=1	60	10	25	3	204	22.6	8.62	57.29	0.763747	0.725051	0.632383	1.19857	1.20672	1.16395	1.10692	1.18839	1.19857	1.68267	0.000301289	1.64714	0.000708316
A0A1U8AQK4	LOC104606555	fruit protein pKIWI501-like OS=Nelumbo nucifera OX=4432 GN=LOC104606555 PE=4 SV=1	81	8	19	8	165	17.7	3.89	55.32	1.51855	1.49191	1.5176	0.665081	0.641294	0.656518	0.671741	0.666032	0.685062	0.433494	1.73868e-07	0.446733	1.43582e-07
A0A1U8ALI0	LOC104601782	ferredoxin--nitrite reductase, chloroplastic OS=Nelumbo nucifera OX=4432 GN=LOC104601782 PE=4 SV=1	27	15	23	15	592	66.2	7.09	56.61	1.4553	1.44608	1.40461	0.617512	0.639631	0.617512	0.687558	0.670046	0.679263	0.43536	1.22642e-06	0.473031	1.31859e-06
A0A1U7ZD76	LOC104593440	Probable 6-phosphogluconolactonase OS=Nelumbo nucifera OX=4432 GN=LOC104593440 PE=3 SV=1	39	9	29	8	260	28.7	5.26	83.31	0.63	0.622	0.651	1.232	1.237	1.276	1.111	1.135	1.106	1.96795	3.02281e-06	1.76143	2.6332e-06
A0A1U7YSG3	LOC104586437	stem-specific protein TSJT1-like OS=Nelumbo nucifera OX=4432 GN=LOC104586437 PE=4 SV=1	32	7	26	3	254	28.2	7.14	74	0.573293	0.569277	0.561245	1.17068	1.18273	1.18675	1.24498	1.31024	1.24197	2.07778	5.4868e-08	2.22864	6.50147e-06
A0A1U8A0H7	LOC104598999	glutathione S-transferase-like OS=Nelumbo nucifera OX=4432 GN=LOC104598999 PE=3 SV=1	38	8	41	6	297	33.1	7.53	99.46	0.76875	0.746875	0.767708	1.19063	1.16354	1.19271	1.20417	1.22083	1.16042	1.55338	3.66523e-06	1.57026	2.3503e-05
A0A1U8B630	LOC104607385	15.7 kDa heat shock protein, peroxisomal OS=Nelumbo nucifera OX=4432 GN=LOC104607385 PE=3 SV=1	68	11	28	11	141	15.9	7.4	76.47	1.29457	1.27422	1.32558	0.814922	0.793605	0.849806	0.785853	0.782946	0.768411	0.631252	2.71915e-05	0.600149	5.21889e-06
A0A1U7ZPB4	LOC104592737	uncharacterized protein LOC104592737 OS=Nelumbo nucifera OX=4432 GN=LOC104592737 PE=3 SV=1	31	13	27	13	439	48.2	6.71	68.94	1.39197	1.34895	1.3891	0.768642	0.734226	0.75239	0.743786	0.725621	0.706501	0.546065	3.33005e-06	0.526852	3.16134e-06
A0A1U7YQH8	LOC104585845	18.2 kDa class I heat shock protein-like OS=Nelumbo nucifera OX=4432 GN=LOC104585845 PE=3 SV=1	48	10	78	7	160	18.2	6.09	170.79	0.728601	0.737996	0.744259	1.24843	1.19624	1.22965	1.20042	1.1691	1.18372	1.66195	6.7678e-06	1.60718	1.56846e-06
A0A1U7ZMX0	LOC104594477	vacuolar-sorting receptor 1-like isoform X1 OS=Nelumbo nucifera OX=4432 GN=LOC104594477 PE=4 SV=1	36	19	30	14	623	69.4	5.76	72.25	1.34354	1.33971	1.33014	0.763636	0.773206	0.76555	0.722488	0.756938	0.773206	0.573677	3.37976e-08	0.561278	2.88479e-06
A0A1U8B9K0	LOC104608696	Tubulin beta chain OS=Nelumbo nucifera OX=4432 GN=LOC104608696 PE=3 SV=1	28	10	28	5	443	50	4.94	76.37	1.35374	1.36443	1.35277	0.826045	0.760933	0.79689	0.784257	0.763848	0.714286	0.585581	8.08528e-06	0.555741	8.94508e-06
A0A1U8A3G1	LOC104598802	dihydrolipoyl dehydrogenase 2, chloroplastic isoform X1 OS=Nelumbo nucifera OX=4432 GN=LOC104598802 PE=3 SV=1	31	16	22	6	629	67.4	8.53	59.89	1.23495	1.30583	1.3	0.81068	0.831068	0.818447	0.827184	0.799029	0.783495	0.640546	3.99655e-05	0.627401	5.24549e-05
A0A1U8AJM8	LOC104601192	acetyl-coenzyme A carboxylase carboxyl transferase subunit alpha, chloroplastic-like OS=Nelumbo nucifera OX=4432 GN=LOC104601192 PE=3 SV=1	29	20	28	16	773	86.1	6.83	49.28	1.24386	1.23819	1.27694	0.811909	0.787335	0.802457	0.768431	0.769376	0.753308	0.638924	5.53534e-06	0.609505	3.12225e-06
A0A1U7ZRD1	LOC104596515	heat shock 70 kDa protein 8 OS=Nelumbo nucifera OX=4432 GN=LOC104596515 PE=3 SV=1	33	16	29	16	575	62.5	5.66	64.4	0.665314	0.677485	0.684584	1.19473	1.21298	1.20892	1.14807	1.19168	1.15822	1.78389	2.95139e-07	1.72536	4.35334e-06
A0A1U7YU99	LOC104587877	1,4-alpha-glucan-branching enzyme 1, chloroplastic/amyloplastic OS=Nelumbo nucifera OX=4432 GN=LOC104587877 PE=4 SV=1	24	20	32	19	829	94.7	6.1	83.1	1.46024	1.44153	1.46024	0.714687	0.698784	0.695978	0.620206	0.633302	0.62956	0.483594	1.00026e-07	0.431696	3.75914e-08
A0A1U7YS00	LOC104587183	Threonine dehydratase OS=Nelumbo nucifera OX=4432 GN=LOC104587183 PE=3 SV=1	27	12	15	12	610	67.2	6.54	44.42	1.33656	1.31141	1.32495	0.805609	0.832689	0.811412	0.741779	0.762089	0.745648	0.616602	1.30795e-06	0.566212	4.60967e-07
A0A1U7ZXD3	LOC104594933	protein EMB-1-like OS=Nelumbo nucifera OX=4432 GN=LOC104594933 PE=4 SV=1	52	4	22	3	126	13.9	8.16	74.72	0.58642	0.603909	0.569959	1.35494	1.31173	1.32305	1.20062	1.19239	1.14609	2.26651	1.36092e-06	2.01052	7.10963e-06
A0A1U7ZDJ8	LOC104592969	Glucose-6-phosphate 1-dehydrogenase OS=Nelumbo nucifera OX=4432 GN=LOC104592969 PE=3 SV=1	35	17	22	8	523	59.8	8.53	51.61	0.751037	0.772822	0.779046	1.1722	1.15145	1.16909	1.21369	1.19087	1.1722	1.51667	3.12665e-06	1.55315	8.54698e-06
A0A1U8B8U4	LOC104610908	(RS)-norcoclaurine 6-O-methyltransferase-like OS=Nelumbo nucifera OX=4432 GN=LOC104610908 PE=3 SV=1	38	12	28	8	345	38.1	5.82	64.47	1.5605	1.55954	1.5847	0.678606	0.680542	0.667957	0.632139	0.652469	0.663117	0.430864	6.52299e-08	0.413992	1.89937e-07
A0A1U8A7Z4	LOC104601173	heme-binding-like protein At3g10130, chloroplastic OS=Nelumbo nucifera OX=4432 GN=LOC104601173 PE=4 SV=1	64	11	24	4	205	22.6	8.16	62.29	0.604847	0.579557	0.610116	1.31823	1.27397	1.27819	1.29083	1.31718	1.26344	2.15678	2.15962e-06	2.15737	2.82546e-06
A0A1U8A842	LOC104597982	UDP-glucose 6-dehydrogenase OS=Nelumbo nucifera OX=4432 GN=LOC104597982 PE=3 SV=1	34	13	20	2	480	52.8	7.8	55.63	1.65712	1.72397	1.64088	0.569245	0.623687	0.680993	0.531996	0.557784	0.565425	0.373146	1.39477e-05	0.329593	2.11275e-06
A0A1U7Z8V4	LOC104591664	Urease OS=Nelumbo nucifera OX=4432 GN=LOC104591664 PE=3 SV=1	17	12	20	12	837	89.9	5.86	46.4	0.730392	0.721569	0.710784	1.11863	1.1451	1.13824	1.07157	1.08137	1.08725	1.57298	1.85495e-06	1.49819	1.01317e-06
A0A1U8ASS5	LOC104606108	acyl-CoA-binding domain-containing protein 4-like isoform X1 OS=Nelumbo nucifera OX=4432 GN=LOC104606108 PE=4 SV=1	26	16	21	16	675	73.5	5.24	46.31	1.26377	1.28696	1.23961	0.83285	0.847343	0.844444	0.766184	0.78744	0.794203	0.666072	8.00612e-06	0.619424	7.41973e-06
A0A1U7ZL00	LOC104591764	uncharacterized protein LOC104591764 OS=Nelumbo nucifera OX=4432 GN=LOC104591764 PE=4 SV=1	48	9	18	9	266	30	7.36	44.55	0.665331	0.655311	0.661323	1.18637	1.18938	1.20541	1.1483	1.17836	1.13026	1.80688	1.3979e-07	1.74419	4.3023e-06
A0A1U7ZYH8	LOC104598973	stress-related protein-like OS=Nelumbo nucifera OX=4432 GN=LOC104598973 PE=4 SV=1	47	9	24	8	243	27	6.89	66.81	1.72108	1.6334	1.68004	0.596082	0.578358	0.571828	0.504664	0.525187	0.516791	0.346859	1.99513e-06	0.307208	1.50054e-06
A0A1U7ZNL6	LOC104594672	myosin-11 OS=Nelumbo nucifera OX=4432 GN=LOC104594672 PE=4 SV=1	27	17	18	17	680	76.8	5.11	49.93	1.32386	1.27557	1.28693	0.783144	0.78125	0.798295	0.750947	0.762311	0.706439	0.607943	5.23171e-06	0.57115	1.57753e-05
A0A1U8AUT3	LOC104607696	(RS)-norcoclaurine 6-O-methyltransferase-like OS=Nelumbo nucifera OX=4432 GN=LOC104607696 PE=2 SV=1	38	11	23	8	351	39.2	5.87	60.22	2.00855	1.92403	2	0.419753	0.439696	0.416904	0.440646	0.421652	0.424501	0.215143	6.16502e-07	0.216904	5.95918e-07
A0A1U7YUK0	LOC104587969	(RS)-norcoclaurine 6-O-methyltransferase-like OS=Nelumbo nucifera OX=4432 GN=LOC104587969 PE=2 SV=1	42	11	27	7	346	38.4	6.52	69.23	1.68912	1.61501	1.69779	0.598653	0.592878	0.618864	0.59384	0.623677	0.594803	0.36194	2.63713e-06	0.362324	2.8856e-06
A0A1U7ZLK4	LOC104594142	65-kDa microtubule-associated protein 1 OS=Nelumbo nucifera OX=4432 GN=LOC104594142 PE=4 SV=1	25	15	22	8	585	65.6	5.19	44.52	1.55576	1.55762	1.54461	0.713755	0.722119	0.730483	0.486059	0.481413	0.501859	0.465084	1.99937e-08	0.315443	1.41124e-08
A0A1U7YWB3	LOC104587650	calmodulin-like OS=Nelumbo nucifera OX=4432 GN=LOC104587650 PE=4 SV=1	44	8	33	1	149	17	4.27	93.75	1.35484	1.28327	1.36694	0.868952	0.870968	0.84879	0.849798	0.836694	0.802419	0.646363	6.32825e-05	0.621445	6.98025e-05
A0A1U8APT9	LOC104606377	Phospho-2-dehydro-3-deoxyheptonate aldolase OS=Nelumbo nucifera OX=4432 GN=LOC104606377 PE=3 SV=1	32	15	22	11	518	57.4	7.96	50.77	1.6768	1.64825	1.69613	0.567219	0.58011	0.562615	0.484346	0.496317	0.495396	0.340546	1.96908e-07	0.293967	1.33248e-07
A0A1U8BA12	LOC104611256	S-adenosylmethionine synthase OS=Nelumbo nucifera OX=4432 GN=LOC104611256 PE=3 SV=1	31	9	20	2	393	43	5.91	52.62	1.62844	1.51911	1.60089	0.566222	0.570667	0.611556	0.453333	0.448	0.490667	0.368214	9.83782e-06	0.293149	6.01937e-06
A0A1U7YX92	LOC104588774	Cysteine proteinase inhibitor OS=Nelumbo nucifera OX=4432 GN=LOC104588774 PE=3 SV=1	59	13	28	9	204	22.8	5.45	66.15	0.559958	0.564129	0.559958	1.24505	1.24922	1.2367	1.35558	1.34098	1.317	2.21548	6.61902e-09	2.38328	2.71812e-07
A0A1U7Z050	LOC104587834	flavanone 3-dioxygenase-like OS=Nelumbo nucifera OX=4432 GN=LOC104587834 PE=3 SV=1	44	16	28	16	374	42.8	5.76	51.36	1.64589	1.58451	1.64023	0.629839	0.604344	0.626062	0.580737	0.572238	0.558074	0.381931	1.17696e-06	0.351299	8.8775e-07
A0A1U7ZAF4	LOC104592099	GEM-like protein 1 OS=Nelumbo nucifera OX=4432 GN=LOC104592099 PE=4 SV=1	43	9	35	9	301	33.4	7.33	78.3	0.645812	0.669021	0.611504	1.2109	1.1776	1.25227	1.18163	1.15843	1.18163	1.88999	3.08012e-05	1.82818	8.55155e-06
A0A1U8ANK7	LOC104604883	Thiamine thiazole synthase, chloroplastic OS=Nelumbo nucifera OX=4432 GN=LOC104604883 PE=3 SV=1	32	8	20	8	356	38.1	5.88	44.39	1.35039	1.34846	1.33494	0.791506	0.812741	0.799228	0.750965	0.742278	0.722008	0.595836	2.65049e-07	0.549174	4.19173e-07
A0A1U7ZFY0	LOC104594156	geraniol 8-hydroxylase-like OS=Nelumbo nucifera OX=4432 GN=LOC104594156 PE=3 SV=1	28	15	27	15	523	59.6	8.95	51.23	1.89469	1.87729	1.91209	0.435897	0.422161	0.404762	0.393773	0.417582	0.399267	0.222169	4.21394e-08	0.212985	2.82912e-08
A0A1U8AY71	LOC104608730	remorin-like OS=Nelumbo nucifera OX=4432 GN=LOC104608730 PE=4 SV=1	50	11	20	11	194	21.4	9.16	60.62	0.711934	0.694444	0.711934	1.2037	1.20062	1.19959	1.20782	1.18827	1.16975	1.70131	1.25741e-07	1.68334	2.63976e-06
A0A1U7ZZ46	LOC104595104	probable (S)-N-methylcoclaurine 3'-hydroxylase isozyme 2 OS=Nelumbo nucifera OX=4432 GN=LOC104595104 PE=3 SV=1	27	13	29	13	486	55.2	7.09	72.86	1.56446	1.54144	1.57459	0.612339	0.633517	0.608656	0.542357	0.56814	0.563536	0.396223	1.85705e-07	0.357663	1.50637e-07
A0A1U8A2Z1	LOC104598672	stem-specific protein TSJT1 OS=Nelumbo nucifera OX=4432 GN=LOC104598672 PE=4 SV=1	37	10	28	8	249	26.9	6.34	72.41	0.681675	0.727749	0.680628	1.2534	1.23979	1.25969	1.21361	1.19581	1.21675	1.79559	4.80737e-06	1.73497	6.98256e-06
A0A1U8B498	LOC104610633	puromycin-sensitive aminopeptidase-like isoform X2 OS=Nelumbo nucifera OX=4432 GN=LOC104610633 PE=4 SV=1	20	18	24	1	981	110.6	7.18	48.8	1.24691	1.22317	1.26021	0.784425	0.826211	0.805318	0.797721	0.768281	0.783476	0.647658	1.11493e-05	0.629837	4.77693e-06
A0A1U7ZZT9	LOC104595651	ornithine carbamoyltransferase, chloroplastic-like OS=Nelumbo nucifera OX=4432 GN=LOC104595651 PE=3 SV=1	32	10	20	10	383	42.2	8.03	46.24	1.37414	1.37315	1.34748	0.875617	0.841066	0.831194	0.730503	0.768016	0.732478	0.622228	5.59114e-06	0.544841	2.02533e-06
A0A1U7ZAP4	LOC104591115	ribulose bisphosphate carboxylase/oxygenase activase, chloroplastic-like isoform X1 OS=Nelumbo nucifera OX=4432 GN=LOC104591115 PE=4 SV=1	33	11	16	4	472	51.6	5.91	38.94	1.35431	1.34366	1.27977	0.808325	0.811229	0.812197	0.764763	0.755082	0.752178	0.611341	2.47576e-05	0.571185	1.75618e-05
A0A1U7Z3E1	LOC104589889	aspartate, glycine, lysine and serine-rich protein-like OS=Nelumbo nucifera OX=4432 GN=LOC104589889 PE=4 SV=1	40	12	18	12	442	47.4	8.31	46.14	1.49857	1.46896	1.51289	0.694365	0.688634	0.676218	0.65043	0.680993	0.680038	0.459603	5.42352e-07	0.448945	9.36887e-07
A0A1U8Q9U6	LOC109115720	(RS)-norcoclaurine 6-O-methyltransferase-like isoform X1 OS=Nelumbo nucifera OX=4432 GN=LOC109115720 PE=3 SV=1	33	11	22	7	348	38.2	5.22	51.84	1.42816	1.51688	1.50048	0.742527	0.698168	0.732883	0.724204	0.641273	0.658631	0.488937	1.54156e-05	0.455315	2.65663e-05
A0A1U7ZPV5	LOC104596092	oxalate--CoA ligase-like OS=Nelumbo nucifera OX=4432 GN=LOC104596092 PE=4 SV=1	25	11	16	11	525	56.6	6.65	41.52	0.46797	0.489685	0.472313	1.37025	1.32356	1.38002	1.47557	1.44083	1.43757	2.8489	1.19767e-06	3.0448	2.4451e-07
A0A1U7ZRF4	LOC104596534	uncharacterized protein LOC104596534 OS=Nelumbo nucifera OX=4432 GN=LOC104596534 PE=4 SV=1	27	16	21	10	578	63.1	9.04	48.07	1.17702	1.25518	1.21092	0.816384	0.804143	0.799435	0.774011	0.72693	0.852166	0.664254	6.13987e-05	0.645903	0.000560092
A0A1U7YZ03	LOC104587464	uncharacterized protein LOC104587464 OS=Nelumbo nucifera OX=4432 GN=LOC104587464 PE=4 SV=1	54	9	19	9	142	15.6	4.55	53.01	0.455135	0.490811	0.468108	1.39892	1.31459	1.37081	1.46486	1.43676	1.41081	2.88838	4.96912e-06	3.04969	8.52651e-07
A3FPF7	CP	Peroxidase OS=Nelumbo nucifera OX=4432 GN=CP PE=2 SV=1	37	10	17	3	331	37.5	8.16	43.26	1.61752	1.60322	1.57462	0.531725	0.543342	0.543342	0.503128	0.521001	0.49866	0.337495	1.44311e-07	0.317555	1.78908e-07
A0A1U8ACU7	LOC104599237	Chalcone-flavonone isomerase family protein OS=Nelumbo nucifera OX=4432 GN=LOC104599237 PE=3 SV=1	47	12	18	12	446	48.5	5.1	35.28	1.28188	1.28188	1.28571	0.83605	0.808245	0.821668	0.759348	0.751678	0.761266	0.640598	5.7809e-07	0.590286	8.19182e-09
A0A1U8ADE8	LOC104599404	proton pump-interactor 1-like OS=Nelumbo nucifera OX=4432 GN=LOC104599404 PE=4 SV=1	22	12	16	9	620	70.1	8.82	37.4	1.35952	1.33272	1.29113	0.792976	0.740296	0.756007	0.665434	0.651571	0.65342	0.57471	2.38251e-05	0.494664	5.06081e-06
A0A1U7ZXC1	LOC104597187	ABC transporter B family member 19 OS=Nelumbo nucifera OX=4432 GN=LOC104597187 PE=4 SV=1	14	15	16	14	1249	135.9	8.29	33.35	1.26512	1.26977	1.29767	0.762791	0.773953	0.739535	0.767442	0.703256	0.723721	0.593932	3.5027e-06	0.572573	1.42393e-05
A0A1U8B5R3	LOC104611028	Glutamate decarboxylase OS=Nelumbo nucifera OX=4432 GN=LOC104611028 PE=3 SV=1	23	10	18	7	495	55.8	5.83	39.8	0.72268	0.728866	0.720619	1.16598	1.15979	1.17526	1.20722	1.25052	1.17938	1.61177	1.07984e-07	1.67442	1.96779e-05
A0A1U8AW84	LOC104608210	proton pump-interactor 1 OS=Nelumbo nucifera OX=4432 GN=LOC104608210 PE=4 SV=1	21	12	14	9	614	70.1	9.1	39.47	1.38785	1.41495	1.40654	0.708411	0.71215	0.697196	0.676636	0.662617	0.679439	0.503108	1.80405e-07	0.479574	1.75421e-07
A0A1U7YQ39	LOC104586573	Eukaryotic translation initiation factor 3 subunit G OS=Nelumbo nucifera OX=4432 GN=LOC104586573 PE=3 SV=1	48	12	23	1	303	33.5	8.69	54.85	1.27907	1.29748	1.33624	0.792636	0.785853	0.804264	0.81686	0.858527	0.719961	0.608965	8.60622e-06	0.612184	0.000337732
A0A1U7ZDQ4	LOC104592001	11-beta-hydroxysteroid dehydrogenase 1B-like OS=Nelumbo nucifera OX=4432 GN=LOC104592001 PE=3 SV=1	38	10	19	10	351	39.4	8.73	52.61	0.719752	0.718718	0.730093	1.15408	1.20786	1.18097	1.22337	1.21406	1.19442	1.63376	8.7292e-06	1.67477	7.8263e-07
A0A1U8B3U2	LOC104610545	phosphoenolpyruvate carboxykinase [ATP] OS=Nelumbo nucifera OX=4432 GN=LOC104610545 PE=3 SV=1	23	12	16	12	662	73	7.08	34.06	1.48289	1.47179	1.52266	0.632747	0.678076	0.703053	0.556892	0.595745	0.607771	0.449793	5.7451e-06	0.393182	1.99855e-06
A0A1U7YWY8	LOC104586827	vicilin-like antimicrobial peptides 2-2 OS=Nelumbo nucifera OX=4432 GN=LOC104586827 PE=4 SV=1	14	5	107	1	315	35.3	8.75	166.32	0.604167	0.735417	0.680208	1.38854	1.48958	1.54063	1.00104	0.945833	1.03125	2.18773	0.000168019	1.47447	0.00217327
F6GPZ4	psbC	Photosystem II CP43 reaction center protein OS=Nelumbo nucifera OX=4432 GN=psbC PE=3 SV=1	19	9	16	9	473	51.8	7.21	47.56	1.59606	1.58763	1.60825	0.578257	0.554827	0.563261	0.627929	0.635426	0.620431	0.354	3.62313e-08	0.393116	2.02153e-08
A0A1U8ADM2	LOC104599458	D-amino-acid transaminase, chloroplastic-like isoform X1 OS=Nelumbo nucifera OX=4432 GN=LOC104599458 PE=4 SV=1	27	10	35	10	352	38.5	6.19	52.76	0.546809	0.589362	0.548936	1.20532	1.25106	1.18936	1.42553	1.42447	1.45745	2.16351	9.28513e-06	2.55619	9.76827e-07
A0A1U8AH73	LOC104600237	late embryogenesis abundant protein Lea14-A OS=Nelumbo nucifera OX=4432 GN=LOC104600237 PE=4 SV=1	31	5	24	5	151	16.4	5.58	77.98	0.661926	0.641138	0.689278	1.29103	1.23414	1.24726	1.39716	1.42888	1.3512	1.89347	1.15201e-05	2.09665	1.04409e-05
A0A1U7ZJI4	LOC104593560	magnesium-protoporphyrin IX monomethyl ester [oxidative] cyclase, chloroplastic OS=Nelumbo nucifera OX=4432 GN=LOC104593560 PE=3 SV=1	31	11	17	11	399	46.4	8.97	44.53	1.28626	1.27481	1.30248	0.798664	0.799618	0.790076	0.780534	0.732824	0.776718	0.618177	5.55514e-07	0.592739	7.02519e-06
A0A1U7Z622	LOC104587155	stem-specific protein TSJT1-like OS=Nelumbo nucifera OX=4432 GN=LOC104587155 PE=4 SV=1	34	8	18	8	257	28.3	6.23	57.01	0.639241	0.68038	0.652954	1.20148	1.23101	1.19937	1.29114	1.33861	1.31435	1.84118	4.00475e-06	1.99947	3.57148e-06
A0A024AXY4	AGPL1	Glucose-1-phosphate adenylyltransferase OS=Nelumbo nucifera OX=4432 GN=AGPL1 PE=2 SV=1	25	11	15	11	528	58.7	8.48	41.19	1.29401	1.30828	1.28639	0.826832	0.841104	0.863939	0.675547	0.70314	0.716461	0.651089	3.55828e-06	0.538782	1.62435e-06
A0A1U7ZI28	LOC104590834	probable tocopherol O-methyltransferase, chloroplastic OS=Nelumbo nucifera OX=4432 GN=LOC104590834 PE=3 SV=1	34	9	18	9	297	33.3	5.99	49.5	1.42899	1.4029	1.44348	0.687923	0.701449	0.670531	0.776812	0.766184	0.782609	0.481808	9.82945e-07	0.543955	9.03141e-07
A0A1U8AF44	LOC104603340	temperature-induced lipocalin-1-like OS=Nelumbo nucifera OX=4432 GN=LOC104603340 PE=3 SV=1	42	7	18	7	178	20.4	5.6	54.16	0.631636	0.622969	0.653304	1.27627	1.23727	1.23619	1.47562	1.38137	1.32069	1.96536	2.73892e-06	2.18966	7.97786e-05
A0A1U7YTP5	LOC104586847	protein CDI-like OS=Nelumbo nucifera OX=4432 GN=LOC104586847 PE=4 SV=1	39	10	23	7	295	33.9	5.9	61.14	1.5493	1.49859	1.53897	0.634742	0.635681	0.65446	0.626291	0.634742	0.615962	0.419652	7.60071e-07	0.409212	6.49802e-07
A0A1U8AGU3	LOC104604275	probable aquaporin PIP2-8 OS=Nelumbo nucifera OX=4432 GN=LOC104604275 PE=3 SV=1	20	5	13	5	280	29.8	9.13	33.12	0.712551	0.725709	0.730769	1.14474	1.20344	1.13057	1.16802	1.15891	1.14879	1.60383	4.50607e-05	1.60243	6.05449e-07
A0A1U7Z4V8	LOC104589269	stearoyl-[acyl-carrier-protein] 9-desaturase 6, chloroplastic OS=Nelumbo nucifera OX=4432 GN=LOC104589269 PE=4 SV=1	29	10	16	9	392	44.4	6.64	34.91	1.64008	1.75783	1.58689	0.619183	0.593542	0.588794	0.503324	0.569801	0.638177	0.361402	3.24768e-05	0.343303	6.84205e-05
A0A1U8PZL2	LOC104590007	uncharacterized protein LOC104590007 OS=Nelumbo nucifera OX=4432 GN=LOC104590007 PE=4 SV=1	77	8	25	8	94	10.4	5.27	59.54	0.517895	0.534737	0.518947	1.32316	1.35053	1.33474	1.29368	1.30842	1.34421	2.55057	1.18026e-07	2.51105	9.88871e-07
A0A1U7ZF27	LOC104589870	2-Cys peroxiredoxin BAS1, chloroplastic-like OS=Nelumbo nucifera OX=4432 GN=LOC104589870 PE=4 SV=1	31	8	14	1	269	29.7	8.1	41.23	0.525941	0.573754	0.505595	1.24313	1.26348	1.18515	1.294	1.31231	1.27162	2.29975	2.32646e-05	2.41572	5.40757e-06
A0A1U7ZNZ6	LOC104594759	interactor of constitutive active ROPs 3 isoform X1 OS=Nelumbo nucifera OX=4432 GN=LOC104594759 PE=4 SV=1	23	14	16	14	627	70.1	4.98	28.99	1.6776	1.60383	1.6357	0.538251	0.530965	0.534608	0.517304	0.538251	0.530055	0.326172	8.53835e-07	0.322467	9.58022e-07
A0A1U8AK17	LOC104603836	Pyrophosphate--fructose 6-phosphate 1-phosphotransferase subunit alpha OS=Nelumbo nucifera OX=4432 GN=LOC104603836 PE=3 SV=1	15	8	14	3	617	67.4	7.27	32.97	1.39313	1.39027	1.42271	0.726145	0.771947	0.724237	0.759542	0.645038	0.708969	0.528358	3.83992e-06	0.502495	3.621e-05
A0A1U8BLR1	LOC104612513	uncharacterized protein LOC104612513 OS=Nelumbo nucifera OX=4432 GN=LOC104612513 PE=4 SV=1	48	8	19	8	161	17.6	5.05	45.35	0.438689	0.454545	0.428118	1.26638	1.28224	1.29598	1.49683	1.47463	1.43235	2.9096	2.0897e-07	3.3328	9.32187e-07
A0A1U8Q326	LOC104596920	subtilisin-like protease SBT3.17 OS=Nelumbo nucifera OX=4432 GN=LOC104596920 PE=4 SV=1	43	5	18	5	124	12.9	7.58	59.46	0.690968	0.712731	0.68988	1.13711	1.1839	1.15125	1.4407	1.45919	1.41349	1.65852	8.1654e-06	2.06029	1.07012e-06
A0A1U8B0W4	LOC104605928	acetyl-CoA carboxylase 1-like OS=Nelumbo nucifera OX=4432 GN=LOC104605928 PE=4 SV=1	7	13	17	13	2269	252.6	6.55	27.81	1.19238	1.22051	1.11615	0.733212	0.774955	0.793103	0.761343	0.767695	0.714156	0.652096	0.000336383	0.635639	0.000268512
A0A1U8A170	LOC104595682	glycine-rich RNA-binding protein GRP1A-like OS=Nelumbo nucifera OX=4432 GN=LOC104595682 PE=4 SV=1	54	8	18	4	153	16	8.15	44.64	1.19572	1.21611	1.21814	0.746177	0.775739	0.752294	1.06218	1.1366	1.09072	0.626509	2.51187e-06	0.906206	0.0076417
A0A1U8A4S0	LOC104600236	protein SGT1 homolog OS=Nelumbo nucifera OX=4432 GN=LOC104600236 PE=4 SV=1	33	10	13	8	362	40.5	5.27	29.65	1.30529	1.31758	1.32042	0.797732	0.812854	0.837429	0.68242	0.675803	0.702268	0.620805	2.33639e-06	0.522531	2.77515e-07
A0A1U8B980	LOC104608333	3-hydroxy-3-methylglutaryl coenzyme A synthase OS=Nelumbo nucifera OX=4432 GN=LOC104608333 PE=3 SV=1	26	10	20	4	475	52.6	6.34	39.06	1.49409	1.45951	1.50409	0.637853	0.634213	0.617834	0.593267	0.585987	0.572338	0.423964	5.41582e-07	0.392937	4.38053e-07
A0A1U8B5L3	LOC104609981	transmembrane protein 214 OS=Nelumbo nucifera OX=4432 GN=LOC104609981 PE=4 SV=1	17	10	15	7	595	65.1	8.84	32.57	1.31159	1.31451	1.32619	0.85297	0.856865	0.854917	0.748783	0.752678	0.717624	0.648928	5.87486e-08	0.561468	1.09747e-06
A0A1U7Z1U2	LOC104588379	Terpene cyclase/mutase family member OS=Nelumbo nucifera OX=4432 GN=LOC104588379 PE=3 SV=1	16	11	16	6	757	86	6.89	38.42	1.42311	1.39446	1.43171	0.768863	0.769819	0.696275	0.675263	0.725883	0.665712	0.525961	1.5144e-05	0.486401	4.81234e-06
A0A1U8AAE3	LOC104598575	uncharacterized protein LOC104598575 OS=Nelumbo nucifera OX=4432 GN=LOC104598575 PE=4 SV=1	33	12	15	12	396	43.1	5.74	35.31	1.48815	1.45592	1.49289	0.707109	0.721327	0.670142	0.633175	0.658768	0.652133	0.472976	2.18722e-06	0.438154	4.71108e-07
A0A1U8BJ22	LOC104611398	uncharacterized protein At1g04910-like OS=Nelumbo nucifera OX=4432 GN=LOC104611398 PE=4 SV=1	31	11	16	11	413	46.3	8.41	34.14	1.50139	1.4689	1.47447	0.68338	0.759517	0.66481	0.549675	0.61467	0.568245	0.474201	1.42537e-05	0.389806	2.01249e-06
A0A1U8AJY5	LOC104601096	ribulose bisphosphate carboxylase/oxygenase activase, chloroplastic isoform X1 OS=Nelumbo nucifera OX=4432 GN=LOC104601096 PE=4 SV=1	29	10	13	3	474	52	5.91	30.95	1.5514	1.71869	1.61215	0.578505	0.609346	0.65514	0.47757	0.547664	0.595327	0.377489	4.65666e-05	0.33193	5.3344e-05
A0A1U8BLL7	LOC104612216	Methylenetetrahydrofolate reductase OS=Nelumbo nucifera OX=4432 GN=LOC104612216 PE=3 SV=1	21	11	15	7	594	67.3	6.04	27.99	1.32877	1.34247	1.30333	0.811155	0.752446	0.785714	0.784736	0.816047	0.861057	0.591088	1.21947e-05	0.619399	3.53408e-05
A0A1U8B935	LOC104608517	flavonol synthase/flavanone 3-hydroxylase OS=Nelumbo nucifera OX=4432 GN=LOC104608517 PE=3 SV=1	39	9	13	9	335	38.1	5.76	33.76	1.55794	1.58692	1.54953	0.614019	0.629907	0.62243	0.584112	0.61215	0.590654	0.397571	1.69084e-07	0.380649	2.71437e-07
A0A1U7Z1M5	LOC104585771	caffeic acid 3-O-methyltransferase 1 OS=Nelumbo nucifera OX=4432 GN=LOC104585771 PE=3 SV=1	23	9	14	9	364	39.7	5.43	39.91	1.32233	1.34078	1.33592	0.778641	0.809709	0.787379	0.754369	0.766019	0.813592	0.594076	9.40024e-07	0.583637	8.06862e-06
A0A1U8AJ62	LOC104604561	Phospho-2-dehydro-3-deoxyheptonate aldolase OS=Nelumbo nucifera OX=4432 GN=LOC104604561 PE=3 SV=1	22	10	15	4	538	59.3	8.54	36.42	1.61643	1.91208	1.56135	0.589372	0.554589	0.515942	0.540097	0.604831	0.76715	0.32612	0.000500135	0.375664	0.00116846
A0A1U8AHW2	LOC104603156	cytoplasmic 60S subunit biogenesis factor REI1 homolog 1 OS=Nelumbo nucifera OX=4432 GN=LOC104603156 PE=4 SV=1	24	10	15	10	404	45.6	6.11	32.54	0.553889	0.552015	0.552952	1.08622	1.05717	1.07216	1.16776	1.16495	1.16495	1.93842	4.12468e-07	2.10847	5.83054e-11
A0A1U8AGB9	LOC104600275	Pyruvate kinase OS=Nelumbo nucifera OX=4432 GN=LOC104600275 PE=3 SV=1	20	10	12	5	575	63.5	8.03	31.42	1.76937	1.78044	1.83487	0.484317	0.539668	0.465867	0.403137	0.48893	0.458487	0.276683	1.70998e-06	0.250814	1.97839e-06
A0A1U8A4U4	LOC104600262	uncharacterized protein LOC104600262 isoform X1 OS=Nelumbo nucifera OX=4432 GN=LOC104600262 PE=4 SV=1	19	13	18	13	837	93.3	7.11	33.89	0.53481	0.57384	0.547468	1.27426	1.26055	1.2289	1.4135	1.33122	1.38291	2.27261	2.39603e-06	2.49236	6.49617e-06
A0A1U8Q6Q8	LOC104604457	lanC-like protein GCL1 OS=Nelumbo nucifera OX=4432 GN=LOC104604457 PE=4 SV=1	22	8	13	8	421	46.2	6.79	35.68	0.442688	0.456522	0.463439	1.22826	1.23715	1.26087	1.27668	1.25889	1.25692	2.73459	2.70619e-07	2.78318	8.19629e-08
A0A1U7ZCZ5	LOC104592817	protein DEK-like OS=Nelumbo nucifera OX=4432 GN=LOC104592817 PE=4 SV=1	25	13	14	13	569	63.3	7.83	29.09	0.568912	0.563731	0.578238	1.16788	1.1171	1.15026	1.42694	1.40415	1.38549	2.00787	3.14028e-06	2.46457	3.21761e-07
A0A1U7Z7K7	LOC104590088	Transmembrane 9 superfamily member OS=Nelumbo nucifera OX=4432 GN=LOC104590088 PE=3 SV=1	11	7	12	3	591	67.5	8.15	34.02	1.3359	1.32339	1.37632	0.842156	0.818094	0.807507	0.714148	0.699711	0.707411	0.611495	1.03465e-05	0.525638	2.67616e-06
A0A1U7ZHR9	LOC104594684	calcium-transporting ATPase 4, endoplasmic reticulum-type-like OS=Nelumbo nucifera OX=4432 GN=LOC104594684 PE=3 SV=1	13	12	16	4	1063	116.4	5.58	25.3	1.25114	1.25662	1.27945	0.772603	0.877626	0.718721	0.631963	0.688584	0.656621	0.625512	0.000570328	0.522064	5.31808e-06
A0A1U7Z8A9	LOC104587374	thaumatin-like protein 1 OS=Nelumbo nucifera OX=4432 GN=LOC104587374 PE=4 SV=1	46	6	16	6	231	24.2	5.48	29.27	0.702885	0.691346	0.708654	1.33846	1.34038	1.31538	0.859615	0.827885	0.831731	1.89941	3.09914e-07	1.19799	0.000245351
A0A1U7ZLG3	LOC104591883	Mg-protoporphyrin IX chelatase OS=Nelumbo nucifera OX=4432 GN=LOC104591883 PE=3 SV=1	30	9	15	9	423	46.4	6.3	33.11	1.49854	1.47902	1.52488	0.748293	0.709268	0.737561	0.686829	0.690732	0.680976	0.487541	1.6632e-06	0.457205	4.63134e-07
A0A1U8AHQ9	LOC104603071	transmembrane protein 214-like OS=Nelumbo nucifera OX=4432 GN=LOC104603071 PE=4 SV=1	16	9	12	6	595	65.1	8.66	28.44	1.56514	1.47706	1.5789	0.597248	0.640367	0.611927	0.553211	0.577064	0.573394	0.400238	1.13212e-05	0.368672	7.6598e-06
A0A1U8ANH3	LOC104606040	acetyl-coenzyme A carboxylase carboxyl transferase subunit alpha, chloroplastic-like OS=Nelumbo nucifera OX=4432 GN=LOC104606040 PE=3 SV=1	18	13	16	9	765	85.1	8.24	26.57	1.22389	1.26152	1.22578	0.78269	0.78269	0.793039	0.772342	0.778928	0.786453	0.635488	3.77701e-06	0.629911	3.76494e-06
A0A1U8A4A0	LOC104598992	flavonoid 3'-monooxygenase OS=Nelumbo nucifera OX=4432 GN=LOC104598992 PE=3 SV=1	21	9	10	8	513	56.4	8.4	23.7	1.56561	1.52579	1.55566	0.58733	0.593665	0.60724	0.531222	0.533032	0.549321	0.38481	2.29269e-07	0.347225	1.78113e-07
A0A1U7ZAV2	LOC104592835	Glucose-6-phosphate 1-dehydrogenase OS=Nelumbo nucifera OX=4432 GN=LOC104592835 PE=3 SV=1	21	11	13	7	600	68.1	8.53	33.72	1.43352	1.3898	1.41985	0.717668	0.673953	0.698543	0.550091	0.587432	0.636612	0.492595	2.40549e-06	0.418115	8.18954e-06
A0A1U8BBN6	LOC104609100	uncharacterized protein LOC104609100 OS=Nelumbo nucifera OX=4432 GN=LOC104609100 PE=4 SV=1	55	5	16	5	100	10.7	9.41	36.68	0.678756	0.673575	0.694301	1.04249	1.10466	1.07461	1.3886	1.36166	1.34404	1.57418	3.2708e-05	2.00051	1.17711e-06
A0A1U8AEH0	LOC104603133	D-3-phosphoglycerate dehydrogenase OS=Nelumbo nucifera OX=4432 GN=LOC104603133 PE=3 SV=1	18	9	14	7	634	67.1	6.8	31.04	1.15897	1.1865	1.1714	0.711368	0.748668	0.739787	0.645648	0.71492	0.80373	0.625505	5.78705e-06	0.615404	0.000630031
A0A1U7ZYE3	LOC104598953	serine/arginine-rich splicing factor SR34B-like isoform X1 OS=Nelumbo nucifera OX=4432 GN=LOC104598953 PE=4 SV=1	32	9	17	9	313	35.2	11.3	35.53	0.630952	0.665584	0.625541	1.22835	1.2803	1.2987	1.41667	1.34307	1.33225	1.98086	1.37554e-05	2.12894	1.60599e-05
A0A1U8BDP4	LOC104610018	heme-binding protein 2-like OS=Nelumbo nucifera OX=4432 GN=LOC104610018 PE=4 SV=1	43	6	25	6	227	25.1	4.86	63.59	0.546039	0.616702	0.559957	1.2409	1.22377	1.22912	1.37366	1.42505	1.49036	2.14419	7.75554e-06	2.48975	2.85276e-05
A0A1U7Z9I8	LOC104591846	acetylornithine aminotransferase, mitochondrial-like OS=Nelumbo nucifera OX=4432 GN=LOC104591846 PE=3 SV=1	27	9	11	9	466	50.2	7.2	29.5	1.39248	1.3703	1.43877	0.778206	0.7946	0.782064	0.675024	0.714561	0.699132	0.560477	7.71423e-06	0.497131	7.038e-06
A0A1U7ZBG4	LOC104588785	CSC1-like protein ERD4 OS=Nelumbo nucifera OX=4432 GN=LOC104588785 PE=4 SV=1	21	14	16	14	724	81.4	9.25	33.8	0.639668	0.650052	0.665628	1.23988	1.25026	1.2378	1.26064	1.21495	1.22638	1.90653	2.53207e-07	1.89326	3.12906e-06
A0A1U8BD18	LOC104613264	Pyruvate kinase OS=Nelumbo nucifera OX=4432 GN=LOC104613264 PE=3 SV=1	18	8	10	8	584	64.3	6.05	22.75	1.64498	1.63062	1.6555	0.599043	0.611483	0.602871	0.583732	0.642105	0.598086	0.367747	2.20772e-08	0.369882	6.75689e-07
D3WC68	psbB	Photosystem II CP47 reaction center protein OS=Nelumbo nucifera OX=4432 GN=psbB PE=3 SV=1	19	7	13	7	508	56.1	6.77	28.45	1.39722	1.3787	1.44537	0.653704	0.675	0.663889	0.661111	0.696296	0.687037	0.472033	3.66677e-06	0.484317	5.49828e-06
A0A1U7ZN72	LOC104596203	3-hydroxy-3-methylglutaryl coenzyme A synthase OS=Nelumbo nucifera OX=4432 GN=LOC104596203 PE=3 SV=1	24	10	20	4	475	52.5	6.83	37.2	1.47222	1.43611	1.42407	0.672222	0.703704	0.657407	0.62037	0.64537	0.627778	0.469331	2.71032e-06	0.437059	9.56631e-07
A0A1U7ZQE1	LOC104596241	probable calcium-binding protein CML13 OS=Nelumbo nucifera OX=4432 GN=LOC104596241 PE=4 SV=1	62	9	14	3	147	16.6	4.96	35.89	1.23611	1.39815	1.1537	0.719444	0.838889	0.738889	0.680556	0.756481	0.737037	0.606453	0.0035422	0.573943	0.00203326
A0A1U8BAL0	LOC104609004	Citrate synthase OS=Nelumbo nucifera OX=4432 GN=LOC104609004 PE=3 SV=1	15	9	19	9	510	56.1	8.48	43.12	1.26536	1.24488	1.21974	0.824953	0.810987	0.79702	0.699255	0.728119	0.719739	0.652272	9.73321e-06	0.575637	4.71684e-06
A0A1U7Z5K0	LOC104591431	histone H2B.9-like OS=Nelumbo nucifera OX=4432 GN=LOC104591431 PE=3 SV=1	53	8	26	2	136	15	10.15	60.24	0.394261	0.39745	0.361318	1.34963	1.26886	1.2678	1.57173	1.52497	1.49203	3.37051	6.51263e-06	3.97972	1.55143e-06
A0A1U7ZNS3	LOC104595783	4-hydroxy-3-methylbut-2-enyl diphosphate reductase, chloroplastic OS=Nelumbo nucifera OX=4432 GN=LOC104595783 PE=3 SV=1	23	10	11	10	462	52	5.36	27.27	1.30159	1.41363	1.24556	0.764706	0.817927	0.76564	0.689076	0.679739	0.659197	0.592881	0.000510896	0.512023	0.000212315
A0A1U7ZT50	LOC104593778	Non-specific lipid-transfer protein OS=Nelumbo nucifera OX=4432 GN=LOC104593778 PE=3 SV=1	43	6	52	6	120	12.1	8.56	149.83	0.715037	0.701367	0.710831	1.1693	1.15563	1.13354	1.28496	1.30599	1.33859	1.6258	2.40088e-06	1.84726	3.09199e-06
A0A1U8A6J6	LOC104600720	Transmembrane 9 superfamily member OS=Nelumbo nucifera OX=4432 GN=LOC104600720 PE=3 SV=1	18	11	14	8	637	73.4	8.47	29.76	1.29167	1.27746	1.29924	0.839015	0.825758	0.846591	0.692235	0.707386	0.690341	0.649204	8.65702e-07	0.540269	2.36717e-07
A0A1U8BD37	LOC104609565	tryptophan synthase alpha chain OS=Nelumbo nucifera OX=4432 GN=LOC104609565 PE=3 SV=1	26	7	13	4	336	35.5	8.19	16.86	1.27816	1.30558	1.24976	0.805093	0.898139	0.830558	0.814887	0.787463	0.823702	0.660961	0.000174425	0.632856	1.75708e-05
A0A1U7ZAX8	LOC104588228	zinc finger CCCH domain-containing protein 20 OS=Nelumbo nucifera OX=4432 GN=LOC104588228 PE=4 SV=1	19	6	12	5	391	42.9	7.75	21.23	0.667014	0.703434	0.675338	1.17482	1.24974	1.18314	1.29553	1.2539	1.20291	1.76348	3.75157e-05	1.83418	3.96073e-05
A0A1U7ZIQ5	LOC104594925	asparagine synthetase [glutamine-hydrolyzing] OS=Nelumbo nucifera OX=4432 GN=LOC104594925 PE=4 SV=1	19	10	13	9	589	66.2	6.46	26.19	0.723644	0.757421	0.741044	1.12897	1.15967	1.13101	1.19447	1.19959	1.19857	1.53892	8.76278e-06	1.61677	1.30667e-06
A0A1U7Z4P5	LOC104586280	uncharacterized protein At5g48480 OS=Nelumbo nucifera OX=4432 GN=LOC104586280 PE=4 SV=1	24	5	9	5	168	17.5	4.86	20.69	1.38983	1.4008	1.47159	0.80658	0.805583	0.821535	0.739781	0.730808	0.803589	0.570994	2.0035e-05	0.533567	4.26525e-05
A0A1U7ZSE4	LOC104597396	sulfite reductase [ferredoxin], chloroplastic-like OS=Nelumbo nucifera OX=4432 GN=LOC104597396 PE=4 SV=1	22	12	16	6	645	72.3	8.82	35.79	1.37137	1.37911	1.47485	0.733075	0.743714	0.754352	0.767892	0.726306	0.72147	0.528038	3.9618e-05	0.524376	5.12647e-05
A0A1U8BDD5	LOC104609922	protease Do-like 7 isoform X1 OS=Nelumbo nucifera OX=4432 GN=LOC104609922 PE=4 SV=1	13	12	14	12	1129	124.5	6.27	20.14	1.24532	1.29655	1.31429	0.835468	0.86798	0.848276	0.794089	0.840394	0.811823	0.661727	4.40493e-05	0.634389	4.48637e-05
A0A1U8BC58	LOC104612952	uncharacterized protein LOC104612952 isoform X2 OS=Nelumbo nucifera OX=4432 GN=LOC104612952 PE=4 SV=1	39	7	11	7	229	25.9	9.09	28.39	1.40699	1.35505	1.40793	0.741265	0.729934	0.738432	0.701605	0.681775	0.679887	0.529891	3.28741e-06	0.494792	3.06853e-06
A0A1U7YW07	LOC104588425	Diphosphomevalonate decarboxylase OS=Nelumbo nucifera OX=4432 GN=LOC104588425 PE=3 SV=1	19	8	12	8	421	46.4	6.07	28.17	1.20718	1.24033	1.17035	0.776243	0.80663	0.779006	0.728361	0.755064	0.744936	0.652838	4.84067e-05	0.615933	2.82731e-05
A0A1U8BMU4	LOC104612805	Peroxidase OS=Nelumbo nucifera OX=4432 GN=LOC104612805 PE=3 SV=1	32	9	11	2	331	37.4	8.53	27.84	1.46853	1.45979	1.41608	0.537587	0.608392	0.502622	0.528846	0.541084	0.678322	0.379477	1.38066e-05	0.402414	6.84966e-05
A0A1U7ZKS6	LOC104591698	uncharacterized protein LOC104591698 OS=Nelumbo nucifera OX=4432 GN=LOC104591698 PE=3 SV=1	20	8	12	8	499	56.5	7.01	26.73	0.735714	0.755102	0.721429	1.16735	1.15714	1.18469	1.17347	1.1449	1.16429	1.58625	4.36629e-06	1.57426	5.11806e-06
A0A1U7ZKA9	LOC104591200	granule-bound starch synthase 1, chloroplastic/amyloplastic-like OS=Nelumbo nucifera OX=4432 GN=LOC104591200 PE=4 SV=1	66	5	11	5	120	12.3	6.06	24.32	0.805208	0.779167	0.770833	1.21875	1.22396	1.16042	1.14375	1.18646	1.12813	1.52985	5.35322e-05	1.46838	5.43655e-05
A0A1U8A0U8	LOC104599616	Glycosyltransferase OS=Nelumbo nucifera OX=4432 GN=LOC104599616 PE=3 SV=1	25	8	15	8	472	53.4	6.8	32.53	1.29459	1.47896	1.31964	0.835671	0.795591	0.837675	0.799599	0.798597	0.860721	0.603182	0.000800621	0.600734	0.000884886
A0A1U8B461	LOC104610599	probable carboxylesterase 2 OS=Nelumbo nucifera OX=4432 GN=LOC104610599 PE=4 SV=1	27	8	12	8	328	36.1	5.94	29.26	1.19397	1.22505	1.19774	0.805085	0.79661	0.803202	0.801318	0.780603	0.810734	0.664931	2.35553e-06	0.661546	6.58741e-06
A0A1U8AKH3	LOC104605233	naringenin,2-oxoglutarate 3-dioxygenase-like OS=Nelumbo nucifera OX=4432 GN=LOC104605233 PE=3 SV=1	39	11	13	11	371	41.6	5.58	28.4	1.58624	1.57373	1.55228	0.563896	0.57462	0.552279	0.522788	0.478105	0.533512	0.358809	1.14087e-07	0.325621	7.09065e-07
A0A1U7ZDA2	LOC104591877	sterol 14-demethylase-like OS=Nelumbo nucifera OX=4432 GN=LOC104591877 PE=3 SV=1	17	7	12	6	490	55.8	8.87	24.55	1.62652	1.60971	1.61811	0.571429	0.545285	0.580766	0.589169	0.591036	0.605042	0.349683	9.08244e-08	0.367763	1.29487e-08
A0A1U8A6G9	LOC104597555	11 kDa late embryogenesis abundant protein OS=Nelumbo nucifera OX=4432 GN=LOC104597555 PE=4 SV=1	36	5	25	5	98	10.5	9.66	67.72	0.485075	0.477612	0.495736	1.28465	1.27186	1.24094	1.45203	1.47655	1.47761	2.6038	6.22379e-07	3.0212	6.11383e-08
A0A1U8ANZ8	LOC104602330	conserved oligomeric Golgi complex subunit 7 OS=Nelumbo nucifera OX=4432 GN=LOC104602330 PE=4 SV=1	12	9	11	9	839	92.8	5.3	22.44	1.36355	1.33498	1.23645	0.842365	0.849261	0.864039	0.745813	0.829557	0.786207	0.649474	0.000296984	0.60015	0.000322379
A0A1U8BLQ1	LOC104612505	histone deacetylase HDT1-like OS=Nelumbo nucifera OX=4432 GN=LOC104612505 PE=4 SV=1	28	8	9	7	319	34.7	4.77	24.14	0.722513	0.740314	0.704712	1.11937	1.12147	1.11728	1.28272	1.31623	1.3466	1.54928	2.76135e-06	1.82029	9.5873e-06
D3WC70	psbD	Photosystem II D2 protein OS=Nelumbo nucifera OX=4432 GN=psbD PE=3 SV=1	20	5	12	5	353	39.6	5.55	35.98	1.60266	1.54753	1.55989	0.603612	0.623574	0.592205	0.617871	0.661597	0.696768	0.386276	9.14979e-07	0.419576	5.52959e-06
A0A1U8AKL4	LOC104601250	Chlorophyll a-b binding protein, chloroplastic OS=Nelumbo nucifera OX=4432 GN=LOC104601250 PE=3 SV=1	23	7	11	5	288	31.3	6.55	23.85	1.56934	1.51825	1.54288	0.555657	0.568431	0.530109	0.591241	0.649635	0.597628	0.357241	7.33593e-07	0.397044	2.49407e-06
A0A1U8AJP1	LOC104600988	uncharacterized protein LOC104600988 OS=Nelumbo nucifera OX=4432 GN=LOC104600988 PE=4 SV=1	18	3	9	3	180	19	9.91	33.13	0.478402	0.455724	0.474082	1.22246	1.19006	1.18251	1.66523	1.57235	1.5594	2.55291	8.35387e-07	3.40644	4.92124e-06
A0A1U7Z131	LOC104585578	Protoporphyrinogen oxidase OS=Nelumbo nucifera OX=4432 GN=LOC104585578 PE=3 SV=1	16	9	11	9	569	61.5	8.9	26.43	1.17164	1.18519	1.19512	0.723577	0.807588	0.793135	0.676603	0.760614	0.720867	0.654374	0.000107467	0.607579	5.09225e-05
A0A1U8Q8U3	LOC104608755	bifunctional UDP-glucose 4-epimerase and UDP-xylose 4-epimerase 1-like isoform X1 OS=Nelumbo nucifera OX=4432 GN=LOC104608755 PE=3 SV=1	26	8	11	1	366	40.6	6.64	28.72	0.583949	0.707497	0.619852	1.2735	1.12566	1.30729	1.39599	1.28933	1.2566	1.93923	0.000857149	2.06243	0.000265588
A0A1U8AY30	LOC104605062	aldehyde dehydrogenase 22A1 OS=Nelumbo nucifera OX=4432 GN=LOC104605062 PE=3 SV=1	17	9	10	9	595	65.9	7.56	22.16	1.36309	1.40522	1.333	0.822467	0.871615	0.880642	0.749248	0.771314	0.831494	0.627782	5.14024e-05	0.57349	5.52987e-05
A0A1U7YW34	LOC104587610	histone deacetylase HDT1-like isoform X1 OS=Nelumbo nucifera OX=4432 GN=LOC104587610 PE=4 SV=1	21	8	13	7	309	33.9	4.92	32.93	0.574974	0.599793	0.594623	1.15822	1.18718	1.19855	1.34953	1.34023	1.33919	2.00292	1.97809e-06	2.27703	8.60579e-08
A0A1U8BET4	LOC104610355	uncharacterized protein LOC104610355 OS=Nelumbo nucifera OX=4432 GN=LOC104610355 PE=4 SV=1	40	6	10	6	160	17.5	9.23	25.99	1.51393	1.5072	1.4707	0.737752	0.681076	0.664745	0.699328	0.666667	0.664745	0.463858	6.43611e-06	0.452096	1.23876e-06
A0A1U8AT77	LOC104603839	myosin heavy chain, skeletal muscle OS=Nelumbo nucifera OX=4432 GN=LOC104603839 PE=4 SV=1	10	11	12	11	1388	156.6	4.7	20.8	1.30682	1.32576	1.24053	0.795455	0.839015	0.817235	0.701705	0.678977	0.764205	0.633007	7.92224e-05	0.55379	9.20233e-05
A0A1U7ZDC5	LOC104593476	(+)-neomenthol dehydrogenase-like isoform X1 OS=Nelumbo nucifera OX=4432 GN=LOC104593476 PE=3 SV=1	25	9	11	9	394	42.7	6.73	20.57	1.31853	1.36486	1.30116	0.815637	0.811776	0.8639	0.694981	0.739382	0.743243	0.625242	3.96844e-05	0.546512	1.63004e-05
A0A1U7ZX80	LOC104594539	outer envelope pore protein 16, chloroplastic-like OS=Nelumbo nucifera OX=4432 GN=LOC104594539 PE=4 SV=1	52	7	17	7	146	15.6	8.21	38.57	0.778468	0.753623	0.772257	1.17598	1.19151	1.19048	1.15528	1.15424	1.18012	1.54403	1.28226e-06	1.51438	3.9676e-06
A0A1U7ZHQ7	LOC104593084	C2 and GRAM domain-containing protein At5g50170 isoform X1 OS=Nelumbo nucifera OX=4432 GN=LOC104593084 PE=4 SV=1	13	11	11	11	1017	116.1	6.02	19.04	0.669149	0.67766	0.685106	1.29468	1.28191	1.32021	1.23085	1.2117	1.26596	1.9178	8.77947e-07	1.82513	4.57838e-06
A0A1U7Z9S2	LOC104591893	chalcone synthase OS=Nelumbo nucifera OX=4432 GN=LOC104591893 PE=3 SV=1	27	8	14	8	393	42.9	6.54	28.14	1.85899	1.87926	1.8553	0.437788	0.431336	0.43318	0.410138	0.447926	0.462673	0.232823	5.01823e-09	0.236118	1.31304e-07
A0A1U8B354	LOC104609165	17.3 kDa class I heat shock protein-like OS=Nelumbo nucifera OX=4432 GN=LOC104609165 PE=3 SV=1	39	8	30	4	159	18	5.99	60.69	0.649177	0.624486	0.631687	1.45165	1.39815	1.46914	1.03909	1.03086	0.993827	2.26674	3.70118e-06	1.60799	1.63572e-05
A0A1U8B3F0	LOC104610400	Pyruvate kinase OS=Nelumbo nucifera OX=4432 GN=LOC104610400 PE=3 SV=1	19	10	11	5	590	64.8	7.69	23.31	1.4299	1.45125	1.46518	0.662953	0.72052	0.693593	0.616527	0.594243	0.651811	0.477889	2.66006e-06	0.428541	1.89693e-06
A0A1U8B847	LOC104611740	Ferredoxin OS=Nelumbo nucifera OX=4432 GN=LOC104611740 PE=3 SV=1	45	5	7	5	146	16.1	5.95	18.53	1.35484	1.37972	1.28387	0.718894	0.741935	0.768664	0.693088	0.631336	0.642396	0.554817	4.95198e-05	0.48945	3.79435e-05
A0A1U8AWM2	LOC104608325	Transmembrane 9 superfamily member OS=Nelumbo nucifera OX=4432 GN=LOC104608325 PE=3 SV=1	9	5	9	1	466	53.8	6.87	24.11	1.38991	1.32294	1.35688	0.753211	0.713761	0.705505	0.591743	0.688073	0.651376	0.533814	1.29508e-05	0.474527	3.08869e-05
A0A1U8AKU2	LOC104601559	agmatine coumaroyltransferase-like OS=Nelumbo nucifera OX=4432 GN=LOC104601559 PE=4 SV=1	19	8	10	8	452	50.2	7.08	15.78	1.61687	1.65811	1.59212	0.580202	0.565536	0.549038	0.488543	0.533456	0.582035	0.348211	9.75728e-07	0.329567	5.14827e-06
A0A1U8AAW1	LOC104600933	glycine-rich cell wall structural protein isoform X2 OS=Nelumbo nucifera OX=4432 GN=LOC104600933 PE=4 SV=1	53	4	6	4	397	31	10.7	17.86	0.720603	0.728643	0.690452	1.06935	1.12764	1.04121	1.24523	1.25729	1.17085	1.51339	0.000196863	1.71677	6.43782e-05
A0A1U8AZM9	LOC104608075	60S ribosomal protein L14-2-like OS=Nelumbo nucifera OX=4432 GN=LOC104608075 PE=4 SV=1	50	8	15	2	133	15.3	10.4	34.11	0.537157	0.569467	0.338449	1.32229	1.4168	1.32714	0.361066	0.490307	0.714863	2.81386	0.000370599	1.08385	0.764777
A0A1U7ZPZ8	LOC104592903	sulfite oxidase isoform X1 OS=Nelumbo nucifera OX=4432 GN=LOC104592903 PE=4 SV=1	27	9	9	9	393	43.5	7.74	17.31	1.26367	1.25684	1.26172	0.873047	0.782227	0.859375	0.833984	0.858398	0.776367	0.664859	0.000117951	0.652724	5.67274e-05
A0A1U8A6U6	LOC104599746	coatomer subunit epsilon-1-like OS=Nelumbo nucifera OX=4432 GN=LOC104599746 PE=4 SV=1	30	6	10	6	331	36.4	5.6	19.94	1.21457	1.35335	1.24902	0.82874	0.838583	0.849409	0.797244	0.866142	0.844488	0.65936	0.000504334	0.65704	0.000713487
A0A1U7Z8H2	LOC104587885	sister chromatid cohesion protein PDS5 homolog A-like isoform X1 OS=Nelumbo nucifera OX=4432 GN=LOC104587885 PE=4 SV=1	6	9	10	7	1681	189.7	6.6	19.51	0.725572	0.683992	0.706861	1.17256	1.16944	1.17152	1.1684	1.30561	1.29002	1.66012	2.68475e-06	1.77849	0.000258952
A0A1U8ABI8	LOC104602250	3-phosphoshikimate 1-carboxyvinyltransferase OS=Nelumbo nucifera OX=4432 GN=LOC104602250 PE=3 SV=1	13	6	7	6	525	56.2	8.15	19.9	1.60469	1.57465	1.5615	0.641315	0.661033	0.647887	0.538028	0.588732	0.570892	0.411369	3.10543e-07	0.358091	8.33117e-07
A0A1U8BCZ6	LOC104613237	ATP sulfurylase 1, chloroplastic OS=Nelumbo nucifera OX=4432 GN=LOC104613237 PE=4 SV=1	24	11	13	11	467	52.6	8.75	24.65	1.44153	1.44715	1.44995	0.664172	0.673527	0.659495	0.668849	0.659495	0.6913	0.460328	8.65669e-09	0.465502	1.52107e-07
A0A1U7ZSR3	LOC104595860	protein DMR6-LIKE OXYGENASE 1-like OS=Nelumbo nucifera OX=4432 GN=LOC104595860 PE=3 SV=1	24	8	11	8	362	41.7	5.97	21.34	1.57222	1.59074	1.57963	0.637963	0.630556	0.596296	0.537963	0.573148	0.539815	0.393206	2.65395e-07	0.348106	1.35456e-07
A0A1U7Z4F3	LOC104586624	Transmembrane 9 superfamily member OS=Nelumbo nucifera OX=4432 GN=LOC104586624 PE=3 SV=1	15	9	11	5	636	73.1	8.37	22.15	1.41011	1.36798	1.3661	0.7397	0.792135	0.733146	0.617978	0.678839	0.656367	0.546543	1.18855e-05	0.471306	5.712e-06
A0A1U7Z1Q8	LOC104589383	cytochrome b5 OS=Nelumbo nucifera OX=4432 GN=LOC104589383 PE=3 SV=1	52	5	9	3	135	14.8	5.27	21.05	1.59745	1.5093	1.57591	0.718903	0.701273	0.708129	0.652302	0.719882	0.611166	0.454507	6.0467e-06	0.423552	2.63423e-05
A0A1U8AFK0	LOC104603472	polygalacturonase inhibitor-like OS=Nelumbo nucifera OX=4432 GN=LOC104603472 PE=4 SV=1	24	7	13	7	343	38	8.16	32.54	0.660896	0.658859	0.686354	1.1721	1.28615	1.24338	1.10896	1.17821	1.18737	1.84518	8.05508e-05	1.73198	4.89452e-05
A0A1U7YZC7	LOC104589396	microsomal glutathione S-transferase 3-like OS=Nelumbo nucifera OX=4432 GN=LOC104589396 PE=4 SV=1	13	3	11	3	149	16.6	9.51	16.78	0.62963	0.639918	0.657407	1.15123	1.16975	1.1142	1.32099	1.30658	1.29835	1.7827	1.02912e-05	2.03737	3.64289e-07
A0A1U7ZHC7	LOC104590166	thioredoxin-like protein CXXS1 OS=Nelumbo nucifera OX=4432 GN=LOC104590166 PE=4 SV=1	42	5	7	5	125	13.9	5.31	24.65	0.663011	0.662014	0.648056	1.07278	1.08076	1.07976	1.25523	1.25025	1.25823	1.63871	1.68635e-07	1.90753	3.89618e-08
A0A1U7YTA5	LOC104585660	Isocitrate lyase OS=Nelumbo nucifera OX=4432 GN=LOC104585660 PE=3 SV=1	22	11	12	11	581	65.4	7.2	15.97	1.50285	1.45825	1.51708	0.684061	0.740038	0.735294	0.585389	0.639469	0.626186	0.482203	6.73321e-06	0.413347	3.39965e-06
A0A1U8AB93	LOC104598812	acetate/butyrate--CoA ligase AAE7, peroxisomal OS=Nelumbo nucifera OX=4432 GN=LOC104598812 PE=4 SV=1	16	8	13	3	569	62.2	8.15	24.29	0.735146	0.792548	0.762336	1.16616	1.20645	1.13897	1.13998	1.08157	1.04834	1.53342	9.23213e-05	1.42788	0.000488422
A0A1U7ZST6	LOC104593650	uncharacterized protein LOC104593650 OS=Nelumbo nucifera OX=4432 GN=LOC104593650 PE=4 SV=1	10	8	9	8	740	83.7	6.54	21.97	1.3224	1.35989	1.33271	0.757263	0.756326	0.797563	0.699157	0.652296	0.696345	0.57563	5.49812e-06	0.510037	4.07301e-06
A0A1U8A1F4	LOC104596113	remorin-like OS=Nelumbo nucifera OX=4432 GN=LOC104596113 PE=4 SV=1	42	8	10	8	186	20.8	5.67	26.2	0.70406	0.692308	0.712607	1.20192	1.24573	1.17735	1.33333	1.3141	1.30342	1.71884	1.71746e-05	1.87335	5.21372e-07
A0A1U7ZZ71	LOC104595495	beta-ureidopropionase OS=Nelumbo nucifera OX=4432 GN=LOC104595495 PE=4 SV=1	14	4	5	4	416	46.8	6.6	18.09	1.45482	1.41365	1.41165	0.825301	0.794177	0.774096	0.752008	0.800201	0.814257	0.559231	6.71392e-06	0.552897	1.09904e-05
A0A1U7YN36	LOC104585946	uncharacterized protein At2g34460, chloroplastic isoform X1 OS=Nelumbo nucifera OX=4432 GN=LOC104585946 PE=4 SV=1	25	6	9	3	251	27.4	6.13	20.38	0.742002	0.770898	0.702786	1.18369	1.12487	1.14861	1.23633	1.23529	1.17544	1.56032	9.2544e-05	1.64602	7.14329e-05
C0KH22	Waxy	Starch synthase, chloroplastic/amyloplastic OS=Nelumbo nucifera OX=4432 GN=Waxy PE=3 SV=1	10	5	9	2	615	67.3	8.34	24.99	0.676333	0.766137	0.631431	1.06642	1.13283	1.22638	0.97942	0.96913	0.90739	1.65178	0.00179097	1.37709	0.00461075
A0A1U7ZAR5	LOC104592200	Beta-adaptin-like protein OS=Nelumbo nucifera OX=4432 GN=LOC104592200 PE=3 SV=1	16	7	8	1	600	67.1	5.58	17.99	1.25416	1.305	1.28396	0.630149	0.656442	0.63716	0.754601	0.703769	0.539877	0.50057	2.7799e-06	0.519954	0.000757726
A0A1U8A4Q6	LOC104600719	WD-40 repeat-containing protein MSI4 OS=Nelumbo nucifera OX=4432 GN=LOC104600719 PE=4 SV=1	19	6	7	2	465	51.2	6.44	16.97	1.1945	1.20183	1.19358	0.737615	0.745872	0.774312	0.650459	0.844954	0.831193	0.628929	2.61155e-06	0.648096	0.00256183
D3WC67	psbA	Photosystem II protein D1 OS=Nelumbo nucifera OX=4432 GN=psbA PE=3 SV=1	14	4	8	4	353	38.9	5.25	23.23	1.31569	1.3049	1.25294	0.789216	0.797059	0.811765	0.814706	0.829412	0.888235	0.619084	1.77838e-05	0.653759	0.000112931
A0A1U8BI84	LOC104611387	probable calcium-binding protein CML13 OS=Nelumbo nucifera OX=4432 GN=LOC104611387 PE=4 SV=1	48	7	10	2	147	16.7	4.94	27.69	1.28354	1.24955	1.27191	0.736136	0.659213	0.650268	0.73703	0.56619	0.791592	0.537612	3.54026e-05	0.550541	0.00114673
A0A1U8AU76	LOC104606491	uncharacterized protein LOC104606491 OS=Nelumbo nucifera OX=4432 GN=LOC104606491 PE=4 SV=1	26	5	13	5	133	14.8	9.39	31.07	0.506565	0.487965	0.514223	1.31072	1.34464	1.32932	1.46937	1.49672	1.4814	2.64104	3.18061e-07	2.94779	9.91861e-08
A0A1U8AFN4	LOC104602472	Peroxidase OS=Nelumbo nucifera OX=4432 GN=LOC104602472 PE=3 SV=1	22	6	9	6	320	34.7	9.95	26.19	0.653608	0.731959	0.684536	1.22165	1.1268	1.21546	1.21649	1.20619	1.25258	1.72161	0.000199506	1.7754	3.70085e-05
A0A1U8BGC3	LOC104610828	uncharacterized protein LOC104610828 OS=Nelumbo nucifera OX=4432 GN=LOC104610828 PE=4 SV=1	44	6	7	6	156	16.9	5.58	18.72	0.716341	0.799589	0.710175	1.16958	1.12641	1.1408	1.20247	1.17061	1.24255	1.54386	0.000213973	1.62419	0.000200504
A0A1U8B9X9	LOC104611225	Hexosyltransferase OS=Nelumbo nucifera OX=4432 GN=LOC104611225 PE=3 SV=1	23	6	8	6	340	38.5	5.86	21.19	0.531738	0.528616	0.51821	1.40271	1.30489	1.36524	1.2872	1.21228	1.25286	2.58009	8.55218e-06	2.37706	5.10067e-06
A0A1U8B9W0	LOC104608777	probable ADP-ribosylation factor GTPase-activating protein AGD8 OS=Nelumbo nucifera OX=4432 GN=LOC104608777 PE=4 SV=1	19	7	9	7	405	44.2	8.41	18.76	1.23568	1.26854	1.22347	0.785915	0.850704	0.813146	0.730516	0.730516	0.751174	0.657179	5.09379e-05	0.593451	4.78386e-06
A0A1U8AH75	LOC104602940	geranylgeranyl diphosphate reductase, chloroplastic OS=Nelumbo nucifera OX=4432 GN=LOC104602940 PE=4 SV=1	26	7	9	7	292	32.6	7.44	19.79	1.5229	1.43034	1.44656	0.707061	0.719466	0.723282	0.628817	0.627863	0.734733	0.488614	1.31936e-05	0.452613	6.07137e-05
A0A1U8BF34	LOC104610435	uncharacterized protein LOC104610435 OS=Nelumbo nucifera OX=4432 GN=LOC104610435 PE=4 SV=1	33	5	11	5	95	10.3	9.7	25.54	0.230508	0.232768	0.227119	1.50056	1.54124	1.48023	1.67571	1.73672	1.67458	6.54992	2.37026e-07	7.36825	2.3371e-07
A0A1U8APR5	LOC104606206	Sucrose synthase OS=Nelumbo nucifera OX=4432 GN=LOC104606206 PE=3 SV=1	11	9	12	6	811	92.6	6.39	26.26	0.562304	0.610471	0.590576	1.19162	1.2	1.25654	1.33717	1.40838	1.31414	2.06888	1.42277e-05	2.30226	1.72759e-05
A0A1U7YQJ7	LOC104585861	187-kDa microtubule-associated protein AIR9 isoform X1 OS=Nelumbo nucifera OX=4432 GN=LOC104585861 PE=4 SV=1	7	12	12	12	1704	187	6.89	19.31	1.22261	1.23763	1.12898	0.659894	0.760601	0.7553	0.639576	0.646643	0.782686	0.606202	0.000565195	0.576421	0.000924126
S4WLS1	accD	Acetyl-coenzyme A carboxylase carboxyl transferase subunit beta, chloroplastic OS=Nelumbo nucifera OX=4432 GN=accD PE=3 SV=1	11	5	8	5	518	58.5	5.63	16.86	1.37374	1.39192	1.34545	0.859596	0.836364	0.838384	0.827273	0.831313	0.79596	0.616462	4.42664e-06	0.597052	6.06402e-06
A0A1U8A5B6	LOC104600910	glycolipid transfer protein 1-like OS=Nelumbo nucifera OX=4432 GN=LOC104600910 PE=4 SV=1	30	6	8	3	202	22.5	6.55	22.06	1.41383	1.35985	1.36269	0.713068	0.746212	0.71875	0.719697	0.721591	0.714962	0.526557	5.58128e-06	0.521291	3.05243e-06
A0A1U8AHR5	LOC104604522	ras-related protein Rab11A OS=Nelumbo nucifera OX=4432 GN=LOC104604522 PE=4 SV=1	23	5	11	2	225	24.8	7.85	30.25	1.49599	1.41082	1.34369	0.759519	0.724449	0.826653	0.92485	0.787575	0.746493	0.543612	0.00026491	0.578501	0.00101578
A0A1U8AI91	LOC104604290	Protein DETOXIFICATION OS=Nelumbo nucifera OX=4432 GN=LOC104604290 PE=3 SV=1	14	7	8	6	503	54.8	7.59	19.75	1.60799	1.57169	1.5853	0.579855	0.561706	0.593466	0.534483	0.524501	0.515426	0.364121	2.22846e-07	0.330413	9.49753e-08
A0A1U8AXP3	LOC104604934	oxygen-evolving enhancer protein 3-2, chloroplastic-like OS=Nelumbo nucifera OX=4432 GN=LOC104604934 PE=4 SV=1	29	5	9	4	235	25.1	9.74	19.8	1.31926	1.28424	1.28115	0.826982	0.852729	0.885685	0.974253	0.972194	0.903193	0.660392	3.03094e-05	0.733563	0.000196607
A0A1U8AFQ3	LOC104603520	uncharacterized protein LOC104603520 OS=Nelumbo nucifera OX=4432 GN=LOC104603520 PE=3 SV=1	17	5	7	1	290	30.9	8.81	20.51	0.723751	0.668705	0.701325	1.18756	1.24159	1.1896	1.17227	1.17023	1.13761	1.72833	2.85655e-05	1.66212	1.892e-05
A0A1U8AX19	LOC104608336	bifunctional dTDP-4-dehydrorhamnose 3,5-epimerase/dTDP-4-dehydrorhamnose reductase OS=Nelumbo nucifera OX=4432 GN=LOC104608336 PE=4 SV=1	31	9	9	2	302	34	7.33	19.49	1.33557	1.31064	1.30105	0.809204	0.785235	0.783317	0.637584	0.827421	0.797699	0.60238	2.447e-06	0.573233	0.000718741
A0A1U8B0A5	LOC104605970	uncharacterized protein LOC104605970 isoform X1 OS=Nelumbo nucifera OX=4432 GN=LOC104605970 PE=4 SV=1	15	4	9	2	309	32.7	8.32	20.05	1.54724	1.5935	1.56102	0.699803	0.693898	0.686024	0.686024	0.701772	0.674213	0.442328	4.27032e-07	0.43856	6.33047e-07
A0A1U8B1L0	LOC104606369	uncharacterized protein LOC104606369 OS=Nelumbo nucifera OX=4432 GN=LOC104606369 PE=4 SV=1	12	4	5	4	251	28.4	8.91	16.21	1.34874	1.28771	1.28248	0.678291	0.64952	0.683522	0.583261	0.579773	0.625109	0.513237	1.15706e-05	0.456285	1.03198e-05
A0A1U7ZPV1	LOC104596618	1,2-dihydroxy-3-keto-5-methylthiopentene dioxygenase OS=Nelumbo nucifera OX=4432 GN=LOC104596618 PE=3 SV=1	24	5	10	5	200	23.5	5.05	17.12	1.66977	1.63872	1.69772	0.787785	0.776398	0.716356	0.703934	0.704969	0.65528	0.455542	5.34176e-06	0.412324	2.02036e-06
A0A1U8AZ68	LOC104605380	protein CDI-like OS=Nelumbo nucifera OX=4432 GN=LOC104605380 PE=4 SV=1	30	6	10	3	252	29.1	5.81	28.17	1.16938	1.08469	1.12318	0.780154	0.601369	0.727117	0.686056	0.602224	0.781009	0.624367	0.00192981	0.612715	0.00158572
A0A1U8BFV4	LOC104610461	uncharacterized protein LOC104610461 OS=Nelumbo nucifera OX=4432 GN=LOC104610461 PE=4 SV=1	18	9	9	9	564	64.7	5.39	13.83	1.34698	1.29767	1.34512	0.725581	0.772093	0.738605	0.68093	0.648372	0.746977	0.560504	1.04192e-05	0.520401	4.32147e-05
A0A1U7ZZU6	LOC104595297	ADP,ATP carrier protein OS=Nelumbo nucifera OX=4432 GN=LOC104595297 PE=3 SV=1	9	5	8	1	620	67.4	9.45	19.36	1.26131	1.25023	1.25577	0.76362	0.684211	0.803324	0.76916	0.691597	0.754386	0.597549	0.000136163	0.58799	2.73474e-05
A0A1U8Q4V5	LOC104600748	histone deacetylase 2 isoform X1 OS=Nelumbo nucifera OX=4432 GN=LOC104600748 PE=4 SV=1	20	6	8	6	359	39.5	7.55	14.74	0.579158	0.627255	0.609218	1.33467	1.23347	1.26353	1.07014	1.12926	1.17335	2.11038	3.48487e-05	1.85762	9.57473e-05
A0A1U7ZXW7	LOC104597375	Methyltransferase OS=Nelumbo nucifera OX=4432 GN=LOC104597375 PE=3 SV=1	22	6	8	6	342	38.6	6.93	18.18	1.40518	1.44403	1.49399	0.690102	0.716004	0.672525	0.611471	0.609621	0.607771	0.478594	1.23103e-05	0.421086	5.29236e-06
A0A1U8AR21	LOC104603166	afadin- and alpha-actinin-binding protein isoform X1 OS=Nelumbo nucifera OX=4432 GN=LOC104603166 PE=4 SV=1	23	9	11	9	386	44.1	6.19	15.22	1.34106	1.29758	1.28019	0.825121	0.803865	0.850242	0.7343	0.795169	0.7343	0.632643	2.86979e-05	0.577663	3.48383e-05
A0A1U8A5S1	LOC104601063	endo-1,31,4-beta-D-glucanase-like OS=Nelumbo nucifera OX=4432 GN=LOC104601063 PE=4 SV=1	27	6	13	6	238	25.7	5.35	24.91	1.21402	1.23458	1.23364	0.788785	0.823364	0.800935	0.764486	0.742991	0.742056	0.65533	4.05375e-06	0.610914	1.1182e-06
A0A1U7ZID1	LOC104590944	extracellular ribonuclease LE-like OS=Nelumbo nucifera OX=4432 GN=LOC104590944 PE=3 SV=1	12	3	7	3	241	26.6	7.06	14.54	0.602116	0.580952	0.524868	1.19471	1.1873	1.19788	1.45926	1.39577	1.43915	2.09603	1.14764e-05	2.51425	8.38707e-06
A0A1U8B5J4	LOC104609959	thaumatin-like protein OS=Nelumbo nucifera OX=4432 GN=LOC104609959 PE=4 SV=1	34	7	10	5	246	26.7	8.24	20.14	1.36868	1.32309	1.40337	0.79782	0.815659	0.77998	0.791873	0.802775	0.827552	0.584463	2.38979e-05	0.591481	2.5993e-05
A0A1U8BF44	LOC104612756	guanine nucleotide exchange factor SPIKE 1 OS=Nelumbo nucifera OX=4432 GN=LOC104612756 PE=3 SV=1	5	9	9	9	1848	209.4	6.2	15.64	1.29261	1.26705	1.24432	0.814394	0.774621	0.823864	0.769886	0.723485	0.761364	0.634304	2.28306e-05	0.592731	1.3229e-05
A0A1U8AT57	LOC104607281	Branched-chain-amino-acid aminotransferase OS=Nelumbo nucifera OX=4432 GN=LOC104607281 PE=3 SV=1	18	6	6	3	413	44.5	7.27	15.39	1.45455	1.33242	1.35537	0.721763	0.695133	0.715335	0.658402	0.627181	0.621671	0.514742	6.28385e-05	0.46043	4.50605e-05
A0A1U8B4Q5	LOC104607226	methylecgonone reductase-like OS=Nelumbo nucifera OX=4432 GN=LOC104607226 PE=4 SV=1	14	4	6	3	314	34.9	5.78	13.97	1.18223	1.24479	1.20943	0.807797	0.789665	0.783318	0.626473	0.700816	0.720762	0.6547	2.80816e-05	0.563201	9.84391e-05
A0A1U7ZTQ2	LOC104597200	WEB family protein At2g38370 OS=Nelumbo nucifera OX=4432 GN=LOC104597200 PE=4 SV=1	13	8	9	8	590	65.9	9.13	17.45	1.25143	1.26571	1.28857	0.75619	0.774286	0.815238	0.764762	0.767619	0.84	0.616366	1.88302e-05	0.623373	5.89404e-05
A0A1U8Q670	LOC104603376	Transmembrane 9 superfamily member OS=Nelumbo nucifera OX=4432 GN=LOC104603376 PE=3 SV=1	12	7	8	2	657	74.1	6.74	12.59	1.35135	1.33964	1.3964	0.736036	0.638739	0.692793	0.641441	0.563964	0.64955	0.505841	3.42338e-05	0.453824	2.10367e-05
A0A1U8ATJ2	LOC104603771	HMG1/2-like protein OS=Nelumbo nucifera OX=4432 GN=LOC104603771 PE=4 SV=1	26	6	6	4	155	17.2	8.76	11.66	0.555794	0.545064	0.561159	1.08369	1.15236	1.10193	1.62446	1.52897	1.57618	2.00839	1.20359e-05	2.84571	3.34246e-06
A0A1U8AH20	LOC104600193	CAAX prenyl protease 1 homolog OS=Nelumbo nucifera OX=4432 GN=LOC104600193 PE=3 SV=1	14	5	8	5	424	48.8	7.71	18.59	1.25588	1.27059	1.25294	0.829412	0.82549	0.836275	0.828431	0.878431	0.82549	0.659144	2.7812e-07	0.670039	2.09458e-05
A0A1U8BQF2	LOC104613413	Carboxypeptidase OS=Nelumbo nucifera OX=4432 GN=LOC104613413 PE=3 SV=1	21	7	8	7	493	55.8	5.53	17.99	1.33172	1.2968	1.30165	0.650824	0.675073	0.642095	0.872939	0.976722	0.950533	0.50074	1.53279e-06	0.712488	0.00033689
A0A1U8AI41	LOC104600508	replication protein A 32 kDa subunit A OS=Nelumbo nucifera OX=4432 GN=LOC104600508 PE=4 SV=1	30	5	6	5	280	30.9	5.9	14.73	1.37739	1.32726	1.26253	0.747493	0.790337	0.708295	0.60711	0.642662	0.652689	0.566176	0.000148791	0.47955	4.41421e-05
A0A1U8BFQ6	LOC104610631	BAHD acyltransferase DCR OS=Nelumbo nucifera OX=4432 GN=LOC104610631 PE=4 SV=1	19	7	8	7	447	49.6	5.3	8.78	1.18016	1.24659	1.28389	0.842584	0.797088	0.709736	0.528662	0.564149	0.945405	0.633154	0.000779808	0.549289	0.0151588
A0A1U8Q8M5	LOC104604133	protein SRC1 OS=Nelumbo nucifera OX=4432 GN=LOC104604133 PE=4 SV=1	19	4	15	4	100	11.6	7.87	27.98	0.744186	0.72833	0.718816	1.08457	1.12579	1.12579	1.35095	1.33404	1.35729	1.52243	1.66038e-05	1.84467	4.37858e-07
A0A1U8BPX8	LOC104613492	calcyclin-binding protein-like OS=Nelumbo nucifera OX=4432 GN=LOC104613492 PE=4 SV=1	26	5	9	3	215	24.3	8.43	24.98	1.18794	1.21543	1.24468	0.784574	0.791667	0.718085	0.619681	0.675532	0.626773	0.628919	9.41881e-05	0.526853	1.79892e-05
A0A1U8AVM9	LOC104604580	protein BTR1 isoform X1 OS=Nelumbo nucifera OX=4432 GN=LOC104604580 PE=4 SV=1	23	6	6	6	330	35.2	7.25	14.34	1.27238	1.26275	1.31473	0.821944	0.80462	0.831569	0.757459	0.767084	0.791145	0.6385	1.28922e-05	0.6015	1.0969e-05
A0A1U7Z8H7	LOC104592194	uncharacterized protein LOC104592194 OS=Nelumbo nucifera OX=4432 GN=LOC104592194 PE=4 SV=1	16	2	4	2	187	19.6	4.2	14.17	0.79185	0.729075	0.73348	1.37665	1.1696	1.28855	1.27423	1.40419	1.24559	1.70103	0.0011396	1.7406	0.000459051
A0A1U7ZPE9	LOC104596523	uncharacterized protein LOC104596523 isoform X1 OS=Nelumbo nucifera OX=4432 GN=LOC104596523 PE=3 SV=1	28	7	10	7	337	36.4	4.91	18.16	0.721547	0.696133	0.689503	1.32376	1.34917	1.34696	1.25525	1.36464	1.30387	1.90771	9.43861e-07	1.86209	5.26242e-05
A0A1U8B053	LOC104605931	Chlorophyll a-b binding protein, chloroplastic OS=Nelumbo nucifera OX=4432 GN=LOC104605931 PE=3 SV=1	15	3	6	2	260	27.6	7.39	13.91	1.72819	1.60422	1.60239	0.459137	0.486685	0.443526	0.652893	0.655647	0.550046	0.281541	1.09158e-05	0.376628	4.60728e-05
A0A1U7ZAG3	LOC104588060	Pectin acetylesterase OS=Nelumbo nucifera OX=4432 GN=LOC104588060 PE=3 SV=1	14	6	8	6	401	44	8.35	22.06	0.682234	0.716751	0.683249	1.22843	1.22843	1.21726	1.14924	1.12183	1.12386	1.76451	1.53089e-06	1.63042	6.92074e-06
A0A1U8B5X2	LOC104611081	Transmembrane 9 superfamily member OS=Nelumbo nucifera OX=4432 GN=LOC104611081 PE=3 SV=1	10	5	7	4	592	67.6	7.59	14.54	1.54686	1.55556	1.61643	0.661836	0.707246	0.66087	0.638647	0.668599	0.605797	0.43018	4.69842e-06	0.405405	5.08566e-06
A0A1U8B238	LOC104606254	uncharacterized protein LOC104606254 OS=Nelumbo nucifera OX=4432 GN=LOC104606254 PE=4 SV=1	44	3	6	3	141	15.4	4.01	12.31	0.691882	0.715867	0.699262	1.06365	1.0655	1.0941	0.925277	0.946494	1.02214	1.52977	6.755e-06	1.37347	0.000972216
A0A1U8B8N0	LOC104611882	fasciclin-like arabinogalactan protein 10 OS=Nelumbo nucifera OX=4432 GN=LOC104611882 PE=4 SV=1	15	6	8	6	427	43.9	6.15	20.48	1.3439	1.33237	1.38425	0.770413	0.755043	0.732949	0.748319	0.747358	0.790586	0.556186	6.11522e-06	0.563047	9.86477e-06
A0A1U8B339	LOC104609149	Glutathione peroxidase OS=Nelumbo nucifera OX=4432 GN=LOC104609149 PE=3 SV=1	17	5	11	3	245	26.7	9.06	18.61	1.2312	1.23778	1.20301	0.805451	0.782895	0.81203	0.737782	0.806391	0.781015	0.653698	6.7739e-06	0.633222	3.85002e-05
A0A1U7ZGA6	LOC104592734	sterol 14-demethylase-like OS=Nelumbo nucifera OX=4432 GN=LOC104592734 PE=3 SV=1	14	5	7	4	490	55.7	8.56	13.3	1.45299	1.42735	1.32574	0.662868	0.735992	0.681861	0.727445	0.746439	0.735992	0.494694	9.1855e-05	0.525401	7.09335e-05
A0A1U8AEN1	LOC104603173	NADPH--cytochrome P450 reductase OS=Nelumbo nucifera OX=4432 GN=LOC104603173 PE=3 SV=1	8	5	7	4	704	78.3	5.33	12.67	1.27054	1.24018	1.23929	0.716964	0.744643	0.770536	0.622321	0.640179	0.684821	0.595238	1.07848e-05	0.519286	9.28122e-06
A0A1U8AXQ0	LOC104605175	uncharacterized protein LOC104605175 isoform X1 OS=Nelumbo nucifera OX=4432 GN=LOC104605175 PE=4 SV=1	11	3	7	1	309	32.8	6.95	20.34	1.57652	1.3975	1.50818	0.736285	0.633301	0.712223	0.712223	0.676612	0.6718	0.464462	0.000191674	0.459738	0.000114086
A0A1U8BCB0	LOC104609573	DJ-1 protein homolog E isoform X1 OS=Nelumbo nucifera OX=4432 GN=LOC104609573 PE=4 SV=1	12	5	11	5	387	41.7	6.6	21.93	1.62066	1.59963	1.61426	0.597806	0.579525	0.582267	0.505484	0.522852	0.519196	0.363963	2.74782e-08	0.320098	1.8491e-08
A0A1U7YP31	LOC104586273	Glycosyltransferase OS=Nelumbo nucifera OX=4432 GN=LOC104586273 PE=3 SV=1	16	7	8	6	515	56.9	6.18	13.64	0.694417	0.696376	0.634672	1.06856	1.14594	1.11459	1.12537	1.17826	1.13516	1.64362	0.000136433	1.69778	5.42239e-05
A0A1U7Z865	LOC104587342	UDP-D-apiose/UDP-D-xylose synthase 2 OS=Nelumbo nucifera OX=4432 GN=LOC104587342 PE=4 SV=1	20	8	9	1	389	43.6	6.2	17.11	1.03125	1.32927	1.16082	0.346799	0.675305	0.652439	0.324695	0.487805	0.614329	0.475541	0.010766	0.405195	0.00438422
A0A1U8B5G4	LOC104607483	GDP-mannose 4,6 dehydratase 1-like OS=Nelumbo nucifera OX=4432 GN=LOC104607483 PE=3 SV=1	15	6	10	2	380	42.5	7.75	22.39	1.22529	0.960637	1.06114	0.726131	0.79397	0.628978	0.559464	0.669179	0.748744	0.661852	0.0157143	0.608976	0.0110655
A0A1U7Z4J0	LOC104589169	Acyl-[acyl-carrier-protein] desaturase OS=Nelumbo nucifera OX=4432 GN=LOC104589169 PE=3 SV=1	18	7	7	6	396	45.1	6.39	19.72	1.36817	1.30508	1.31921	0.753296	0.813559	0.764595	0.678908	0.723164	0.690207	0.583962	3.14684e-05	0.524057	1.08387e-05
A0A1U8ATG2	LOC104603932	root phototropism protein 3 OS=Nelumbo nucifera OX=4432 GN=LOC104603932 PE=3 SV=1	13	6	6	6	678	76.5	6.89	10.75	1.3389	1.3664	1.37328	0.808448	0.833006	0.77112	0.760314	0.786837	0.786837	0.591522	1.17724e-05	0.572254	1.85697e-06
A0A1U8AN06	LOC104605714	protein MOTHER of FT and TFL1-like OS=Nelumbo nucifera OX=4432 GN=LOC104605714 PE=4 SV=1	30	4	8	4	175	19.2	9.23	18.7	1.33367	1.29626	1.28716	0.853387	0.832154	0.845298	0.879676	0.901921	0.880688	0.646102	7.57556e-06	0.679659	1.26378e-05
A0A1U8A1I2	LOC104595767	geranylgeranyl pyrophosphate synthase, chloroplastic-like OS=Nelumbo nucifera OX=4432 GN=LOC104595767 PE=3 SV=1	14	7	9	6	366	39.8	6.62	22.24	1.48049	1.56422	1.49001	0.679353	0.683159	0.675547	0.586108	0.661275	0.693625	0.449433	6.18069e-06	0.428032	3.10979e-05
A0A1U8AJA5	LOC104603631	heavy metal-associated isoprenylated plant protein 27-like OS=Nelumbo nucifera OX=4432 GN=LOC104603631 PE=4 SV=1	25	5	6	3	155	17.4	9.36	14.96	0.582988	0.612033	0.615145	1.24585	1.2832	1.17946	1.17012	1.37137	1.31328	2.04871	3.86578e-05	2.12951	0.000357669
A0A1U8A906	LOC104602023	squalene synthase-like OS=Nelumbo nucifera OX=4432 GN=LOC104602023 PE=4 SV=1	11	4	6	4	415	47.3	7.96	11.46	1.29845	1.28488	1.28004	0.778101	0.885659	0.782946	0.766473	0.846899	0.766473	0.633308	0.000184692	0.616002	5.51674e-05
A0A1U8AGL0	LOC104602766	putative G3BP-like protein OS=Nelumbo nucifera OX=4432 GN=LOC104602766 PE=4 SV=1	14	5	6	3	473	52.2	5.38	10.35	1.24311	1.3622	1.30709	0.795276	0.912402	0.84252	0.783465	0.841535	0.754921	0.651824	0.000718618	0.608302	0.000282849
A0A1U7ZLG5	LOC104595717	deoxyuridine 5'-triphosphate nucleotidohydrolase-like OS=Nelumbo nucifera OX=4432 GN=LOC104595717 PE=4 SV=1	30	3	5	2	175	18.7	5.92	13.29	1.52571	1.44762	1.43048	0.68381	0.680952	0.782857	0.65619	0.661905	0.655238	0.487673	7.19493e-05	0.448097	1.02917e-05
A0A1U8AJY8	LOC104605084	DNA replication licensing factor MCM7 OS=Nelumbo nucifera OX=4432 GN=LOC104605084 PE=3 SV=1	11	7	8	7	721	81.5	5.83	9.17	1.21389	1.21852	1.25185	0.780556	0.836111	0.785185	0.766667	0.712037	0.694444	0.651923	3.73489e-05	0.589847	3.4776e-05
A0A1U8A184	LOC104595686	snakin-2-like OS=Nelumbo nucifera OX=4432 GN=LOC104595686 PE=4 SV=1	26	3	12	3	109	11.9	8.32	22.66	1.31976	1.32485	1.32281	0.725051	0.734216	0.741344	1.02037	0.979633	1.01426	0.554671	2.97455e-08	0.759754	1.54846e-05
A0A1U7YW75	LOC104587643	photosystem I reaction center subunit IV, chloroplastic OS=Nelumbo nucifera OX=4432 GN=LOC104587643 PE=4 SV=1	26	2	6	2	134	14.4	9.82	15.28	1.39701	1.42289	1.37612	0.810945	0.78806	0.80199	0.745274	0.830846	0.776119	0.572208	2.40785e-06	0.560588	2.71345e-05
A0A1U8BFL2	LOC104612906	thylakoid lumenal 29 kDa protein, chloroplastic isoform X1 OS=Nelumbo nucifera OX=4432 GN=LOC104612906 PE=3 SV=1	18	6	7	6	379	41.7	9.13	11.83	1.26017	1.23746	1.28098	0.788079	0.793756	0.831599	0.747398	0.76632	0.754021	0.638708	1.64225e-05	0.60015	3.30305e-06
A0A1U7Z816	LOC104587747	uncharacterized protein LOC104587747 OS=Nelumbo nucifera OX=4432 GN=LOC104587747 PE=3 SV=1	55	5	6	5	112	12.3	5.17	9.56	1.3228	1.28825	1.35538	0.82231	0.799605	0.82231	0.777887	0.872655	0.809477	0.616227	1.67744e-05	0.620209	0.000121468
A0A1U8B2F0	LOC104606578	uncharacterized protein LOC104606578 OS=Nelumbo nucifera OX=4432 GN=LOC104606578 PE=4 SV=1	19	5	5	3	437	46.9	4.74	10.66	1.2189	1.26006	1.26754	0.798877	0.826941	0.836296	0.782039	0.637979	0.725912	0.657179	2.22302e-05	0.572784	0.000279039
A0A1U8AJN1	LOC104600952	thaumatin-like protein isoform X1 OS=Nelumbo nucifera OX=4432 GN=LOC104600952 PE=4 SV=1	23	5	7	3	248	26.6	8.32	17.64	1.29327	1.31058	1.25	0.784615	0.886538	0.821154	0.768269	0.790385	0.710577	0.646707	0.000200266	0.588822	5.98378e-05
A0A1U8BQM5	LOC104613472	uncharacterized protein LOC104613472 OS=Nelumbo nucifera OX=4432 GN=LOC104613472 PE=4 SV=1	22	5	18	5	186	21.3	4.93	15.52	0.556867	0.581545	0.551502	1.3573	1.29828	1.2897	1.39592	1.38948	1.31116	2.3346	5.38219e-06	2.42413	9.84455e-06
A0A1U8B6M1	LOC104607837	17.8 kDa class I heat shock protein-like OS=Nelumbo nucifera OX=4432 GN=LOC104607837 PE=3 SV=1	31	6	24	1	160	18.3	7.5	57.64	0.743776	0.623444	0.591286	1.49378	1.39212	1.39315	1.12241	0.934647	1.07884	2.18485	0.000174996	1.60117	0.00586889
A0A1U8A062	LOC104595749	Glycosyltransferase OS=Nelumbo nucifera OX=4432 GN=LOC104595749 PE=3 SV=1	13	7	8	7	432	49	8.6	13.73	1.32545	1.37559	1.32356	0.743614	0.783349	0.76632	0.707663	0.710501	0.725639	0.569817	9.58656e-06	0.532675	3.99084e-06
A0A1U7YZW5	LOC104589578	Mg-protoporphyrin IX chelatase OS=Nelumbo nucifera OX=4432 GN=LOC104589578 PE=3 SV=1	11	7	7	7	754	82.2	6.77	11.51	1.2134	1.17989	1.15608	0.718695	0.717813	0.767196	0.693122	0.730159	0.641093	0.62087	4.28632e-05	0.581615	8.67597e-05
A0A1U8AFP0	LOC104600075	uncharacterized protein LOC104600075 OS=Nelumbo nucifera OX=4432 GN=LOC104600075 PE=4 SV=1	3	6	8	6	2111	225.6	5.47	13.49	1.3948	1.29841	1.18022	0.586756	0.612741	0.595138	0.562448	0.591785	0.559933	0.46332	0.000376984	0.442545	0.000332592
A0A1U7ZRR9	LOC104595614	dehydrin Rab18-like isoform X1 OS=Nelumbo nucifera OX=4432 GN=LOC104595614 PE=3 SV=1	8	1	4	1	147	14.8	9.52	16.19	0.215354	0.182453	0.134596	2.55234	2.67398	2.57129	0.0907278	0.350947	0.197408	14.6461	6.80582e-07	1.20037	0.676236
A0A1U7Z263	LOC104588484	peroxisomal (S)-2-hydroxy-acid oxidase GLO1 isoform X1 OS=Nelumbo nucifera OX=4432 GN=LOC104588484 PE=3 SV=1	23	7	7	3	372	40.9	8.98	12.32	1.51145	1.49332	1.44275	0.730916	0.714695	0.721374	0.648855	0.645038	0.632634	0.487234	3.53549e-06	0.433169	2.38922e-06
A0A1U7YQY5	LOC104586851	Glycosyltransferase OS=Nelumbo nucifera OX=4432 GN=LOC104586851 PE=3 SV=1	12	5	6	5	512	55.4	6.96	11.19	0.669331	0.691309	0.678322	1.19381	1.20979	1.11588	1.11189	1.0969	1.22478	1.72611	7.68465e-05	1.68398	0.000340397
A0A1U7ZHR7	LOC104593090	uncharacterized protein LOC104593090 isoform X1 OS=Nelumbo nucifera OX=4432 GN=LOC104593090 PE=4 SV=1	16	6	9	6	415	45.5	6.38	15.57	1.28739	1.26757	1.29009	0.812613	0.784685	0.715315	0.609009	0.630631	0.610811	0.601453	6.77941e-05	0.481256	2.96788e-07
A0A1U8AXG2	LOC104607456	UDP-glycosyltransferase 91C1-like OS=Nelumbo nucifera OX=4432 GN=LOC104607456 PE=4 SV=1	13	5	6	5	477	53.1	5.83	8.35	1.24902	1.26367	1.14941	0.74707	0.84668	0.709961	0.87207	0.892578	1.03418	0.629067	0.00113477	0.764267	0.00990838
A0A1U7ZDJ3	LOC104592964	uncharacterized protein LOC104592964 isoform X1 OS=Nelumbo nucifera OX=4432 GN=LOC104592964 PE=4 SV=1	16	5	7	5	288	30.8	8.47	17.91	1.53505	1.51464	1.50133	0.603372	0.605146	0.571429	0.485359	0.544809	0.511979	0.391109	3.84482e-07	0.338857	9.07573e-07
A0A1U8B1L7	LOC104609882	UMP-CMP kinase OS=Nelumbo nucifera OX=4432 GN=LOC104609882 PE=3 SV=1	24	6	9	6	211	23.6	5.41	14.21	1.65271	1.62036	1.6451	0.641294	0.61941	0.617507	0.542341	0.571836	0.604186	0.381892	1.34126e-07	0.349391	7.93914e-07
A0A1U8ABK0	LOC104598897	Pectinesterase OS=Nelumbo nucifera OX=4432 GN=LOC104598897 PE=4 SV=1	9	5	8	2	583	64.3	8.37	16	0.586393	0.655508	0.62419	1.50864	1.64687	1.57559	1.16415	1.04212	0.99676	2.5353	2.82112e-05	1.71644	0.00116174
A0A1U8AV83	LOC104607836	17.8 kDa class I heat shock protein-like OS=Nelumbo nucifera OX=4432 GN=LOC104607836 PE=3 SV=1	21	5	22	1	158	18.1	7.06	50.07	0.616667	0.581373	0.606863	1.33431	1.30686	1.17843	1.04412	1.05098	1.08529	2.11624	0.000166583	1.76209	1.0022e-05
A0A1U8B791	LOC104611504	coatomer subunit zeta-1-like OS=Nelumbo nucifera OX=4432 GN=LOC104611504 PE=4 SV=1	13	3	8	1	177	19.4	4.61	23.06	1.27443	1.29418	1.36328	0.789733	0.782823	0.873643	0.831194	0.802567	0.859822	0.622144	0.00023794	0.634195	0.000110048
A0A1U8AXD7	LOC104607420	microtubule-associated protein 70-2-like OS=Nelumbo nucifera OX=4432 GN=LOC104607420 PE=4 SV=1	7	4	5	4	673	74.1	8.78	12.04	1.26381	1.42068	1.33512	0.723708	0.83066	0.700535	0.530303	0.540998	0.566845	0.560976	0.000627164	0.407539	6.97873e-05
A0A1U7ZQX9	LOC104595346	uncharacterized protein LOC104595346 isoform X1 OS=Nelumbo nucifera OX=4432 GN=LOC104595346 PE=4 SV=1	21	5	6	5	279	30	8.69	12.38	1.25856	1.33935	1.26711	0.774715	0.806084	0.81654	0.692015	0.750951	0.801331	0.620266	6.79581e-05	0.580669	0.000185751
A0A1U8AU63	LOC104606476	protein CYPRO4 OS=Nelumbo nucifera OX=4432 GN=LOC104606476 PE=4 SV=1	11	7	7	3	636	70.8	5.76	16.9	1.31693	1.3368	1.2772	0.702933	0.681173	0.754967	0.835383	0.723746	0.831599	0.544164	2.87204e-05	0.608183	0.000224657
A0A1U8BBX8	LOC104609434	ras GTPase-activating protein-binding protein 1-like OS=Nelumbo nucifera OX=4432 GN=LOC104609434 PE=4 SV=1	11	6	6	3	466	50.5	5.3	14.2	1.45764	1.47882	1.44199	0.644567	0.695212	0.676796	0.594843	0.561694	0.656538	0.460568	1.72497e-06	0.41409	8.7405e-06
A0A1U7YYJ7	LOC104588420	NPL4-like protein 1 isoform X1 OS=Nelumbo nucifera OX=4432 GN=LOC104588420 PE=4 SV=1	11	5	7	1	412	46	6.7	16.39	0.680154	0.815029	0.734104	1.19268	1.3815	1.421	0.747592	0.771676	0.8921	1.79213	0.00187125	1.08168	0.365007
A0A1U8AT24	LOC104606180	UDP-glucuronic acid decarboxylase 2-like OS=Nelumbo nucifera OX=4432 GN=LOC104606180 PE=4 SV=1	14	6	7	3	443	49.4	8.68	12.03	1.33366	1.34449	1.42618	0.820866	0.776575	0.785433	0.778543	0.799213	0.777559	0.580576	5.81633e-05	0.573861	4.15778e-05
A0A1U7ZEG8	LOC104589275	Peroxidase OS=Nelumbo nucifera OX=4432 GN=LOC104589275 PE=3 SV=1	17	5	7	5	320	34.5	5.12	15.89	0.742972	0.763052	0.721888	1.15361	1.12651	1.15863	1.11345	1.16767	1.09137	1.54349	1.29829e-05	1.51374	0.000117971
A0A1U7ZXP0	LOC104597286	protein FLX-like 1 OS=Nelumbo nucifera OX=4432 GN=LOC104597286 PE=4 SV=1	11	4	7	2	312	34.1	7.06	19.72	1.35132	1.43376	1.47203	0.818449	0.781158	0.781158	0.69578	0.757605	0.723258	0.559244	7.74905e-05	0.511296	6.40164e-05
A0A1U8AJN4	LOC104601198	protein DEFECTIVE IN EXINE FORMATION 1 OS=Nelumbo nucifera OX=4432 GN=LOC104601198 PE=4 SV=1	10	5	5	5	852	95	4.86	10.49	0.771599	0.744786	0.743793	1.41807	1.49255	1.49057	0.749752	0.771599	0.750745	1.94728	1.07027e-05	1.00527	0.748477
A0A1U7Z407	LOC104586485	adenylate kinase, chloroplastic OS=Nelumbo nucifera OX=4432 GN=LOC104586485 PE=3 SV=1	21	6	6	6	319	34.5	8.21	14.35	1.39024	1.37992	1.32927	0.69606	0.787992	0.792683	0.622889	0.712008	0.670732	0.555378	7.7695e-05	0.489245	2.58473e-05
A0A1U8Q7I0	LOC104605911	heavy metal-associated isoprenylated plant protein 20-like OS=Nelumbo nucifera OX=4432 GN=LOC104605911 PE=4 SV=1	23	5	5	3	150	16.7	9.45	12.45	0.537902	0.505711	0.555556	1.23884	1.21288	1.22534	1.40291	1.36449	1.33853	2.29935	1.88088e-06	2.56753	3.87551e-06
A0A1U7ZIV8	LOC104595012	Chlorophyll a-b binding protein, chloroplastic OS=Nelumbo nucifera OX=4432 GN=LOC104595012 PE=3 SV=1	25	6	7	4	291	31.7	6.81	7.54	1.58647	1.45019	1.46335	0.745301	0.711466	0.74906	0.528195	0.583647	0.580827	0.490184	7.04089e-05	0.376149	3.75372e-05
A0A1U8A9H9	LOC104602170	vesicle-associated membrane protein 722 OS=Nelumbo nucifera OX=4432 GN=LOC104602170 PE=3 SV=1	19	5	5	3	219	24.7	8.57	13.3	1.46502	1.53704	1.5463	0.825103	0.799383	0.771605	0.711934	0.8107	0.820988	0.526804	1.8074e-05	0.515268	7.01772e-05
A0A1U8BCK9	LOC104613169	Pyruvate, phosphate dikinase OS=Nelumbo nucifera OX=4432 GN=LOC104613169 PE=3 SV=1	7	6	6	6	876	95.5	5.35	11.17	0.7	0.691429	0.660952	1.29429	1.3981	1.34857	0.802857	0.822857	0.80381	1.96891	3.30317e-05	1.18376	0.000744516
A0A1U8AYP2	LOC104608885	protein EARLY RESPONSIVE TO DEHYDRATION 15 OS=Nelumbo nucifera OX=4432 GN=LOC104608885 PE=4 SV=1	19	3	4	3	169	19.3	4.7	11.12	1.37645	1.45584	1.43265	0.621766	0.634255	0.611062	0.531668	0.647636	0.609277	0.437775	5.26727e-06	0.419368	3.75566e-05
A0A1U7ZHU5	LOC104594139	trigger factor-like protein TIG, Chloroplastic OS=Nelumbo nucifera OX=4432 GN=LOC104594139 PE=3 SV=1	9	5	6	5	539	61.4	5.9	14.82	1.23369	1.24051	1.25803	0.832522	0.825706	0.773126	0.855891	0.866602	0.851996	0.651448	2.74052e-05	0.689799	1.38373e-06
A0A1U7YU51	LOC104585945	DNA helicase OS=Nelumbo nucifera OX=4432 GN=LOC104585945 PE=3 SV=1	10	6	6	6	771	86.1	7.03	4.83	1.25045	1.33183	1.17089	0.705244	0.718807	0.751356	0.690778	0.721519	0.701627	0.579619	0.000408212	0.563238	0.000321361
A0A1U8Q137	LOC104591902	uncharacterized protein LOC104591902 OS=Nelumbo nucifera OX=4432 GN=LOC104591902 PE=4 SV=1	30	6	6	6	223	25.1	9.7	8.05	0.691468	0.762897	0.688492	1.0129	1.14187	1.17956	1.16369	1.16468	1.11508	1.55602	0.00208941	1.60694	0.000121747
A0A1U7ZMT9	LOC104595542	uncharacterized protein LOC104595542 OS=Nelumbo nucifera OX=4432 GN=LOC104595542 PE=4 SV=1	40	3	5	3	90	9.9	10.58	15.01	0.646329	0.651499	0.67425	1.1789	1.22958	1.18304	1.17787	1.30507	1.29473	1.82119	7.98501e-06	1.91557	0.000133657
A0A1U8PZR5	LOC104590223	metallothionein-like protein 4B OS=Nelumbo nucifera OX=4432 GN=LOC104590223 PE=4 SV=1	62	4	4	4	84	8.3	7.34	8.03	0.504202	0.570378	0.556723	1.32773	1.2437	1.30882	1.38655	1.26576	1.33929	2.37862	2.08723e-05	2.44688	4.14875e-05
A0A1U8AGV4	LOC104600097	Chlorophyll a-b binding protein, chloroplastic OS=Nelumbo nucifera OX=4432 GN=LOC104600097 PE=3 SV=1	10	2	3	1	261	28	7.4	7.71	2.72315	2.74832	2.09732	1.16275	1.3104	1.43456	1.1594	1.30872	1.83221	0.516294	0.00578054	0.568167	0.0209321
A0A1U7Z3M3	LOC104588920	photosystem II 10 kDa polypeptide, chloroplastic OS=Nelumbo nucifera OX=4432 GN=LOC104588920 PE=4 SV=1	22	3	8	3	138	14.2	9.63	16.13	1.97431	1.80114	1.86394	0.439581	0.462417	0.418649	0.485252	0.609895	0.459562	0.234183	1.02576e-05	0.275688	3.8197e-05
A0A1U8AG76	LOC104604080	uncharacterized protein LOC104604080 OS=Nelumbo nucifera OX=4432 GN=LOC104604080 PE=4 SV=1	10	4	19	4	393	40.4	7.58	35.51	0.5919	0.620976	0.618899	1.19418	1.09761	1.11734	1.34372	1.32918	1.4704	1.86111	7.00552e-05	2.2619	7.32741e-05
A0A1U7YV24	LOC104588155	uncharacterized protein LOC104588155 OS=Nelumbo nucifera OX=4432 GN=LOC104588155 PE=4 SV=1	22	3	7	3	98	10.5	5.35	19.53	0.547401	0.542304	0.561672	1.20183	1.25586	1.2212	1.27727	1.29358	1.29256	2.22778	2.29915e-06	2.33951	7.65259e-08
A0A1U8Q3Y8	LOC104598537	LOW QUALITY PROTEIN: small heat shock protein, chloroplastic OS=Nelumbo nucifera OX=4432 GN=LOC104598537 PE=3 SV=1	21	5	9	5	209	23.9	7.5	19.36	0.514439	0.551872	0.490909	1.22781	1.25989	1.30802	1.41818	1.5016	1.42246	2.4375	1.41171e-05	2.78846	8.8463e-06
A0A1U8B5Z3	LOC104607357	Pectinesterase OS=Nelumbo nucifera OX=4432 GN=LOC104607357 PE=4 SV=1	8	4	6	3	536	58.7	8.44	12.73	0.732926	0.698267	0.675841	1.20285	1.17125	1.07645	1.08461	1.20489	1.34557	1.63764	0.000416246	1.72521	0.00273618
A0A1U7ZIW8	LOC104593397	Pyruvate dehydrogenase E1 component subunit alpha OS=Nelumbo nucifera OX=4432 GN=LOC104593397 PE=4 SV=1	9	4	6	4	438	48.3	7.43	12.15	1.54867	1.51681	1.52655	0.538053	0.571681	0.566372	0.525664	0.521239	0.535398	0.365003	2.62617e-07	0.344575	6.69208e-08
A0A1U7ZLM5	LOC104591913	DNA helicase OS=Nelumbo nucifera OX=4432 GN=LOC104591913 PE=3 SV=1	6	6	6	6	941	106.9	5.2	9.47	1.22681	1.20202	1.25987	0.79247	0.774105	0.769513	0.685032	0.77135	0.700643	0.633308	1.56399e-05	0.584765	8.37251e-05
A0A1U8AYU8	LOC104607876	subtilisin-like protease SBT1.7 OS=Nelumbo nucifera OX=4432 GN=LOC104607876 PE=4 SV=1	7	5	5	5	752	79.6	6.39	10.14	1.36606	1.36147	1.44312	0.721101	0.688073	0.70367	0.659633	0.588991	0.644037	0.506599	1.68326e-05	0.453806	2.39874e-05
A0A1U7ZMY5	LOC104594490	phenylalanine N-monooxygenase OS=Nelumbo nucifera OX=4432 GN=LOC104594490 PE=3 SV=1	9	5	6	5	588	65.2	9.09	14.86	1.66543	1.6183	1.65619	0.539741	0.571165	0.55915	0.532348	0.590573	0.510166	0.338073	3.61258e-07	0.330589	2.47984e-06
A0A1U7ZK95	LOC104591180	LOW QUALITY PROTEIN: acetolactate synthase 1, chloroplastic-like OS=Nelumbo nucifera OX=4432 GN=LOC104591180 PE=4 SV=1	11	5	6	3	431	48	6.96	15.01	1.5334	1.41917	1.35721	0.779284	0.763795	0.71636	0.683446	0.693127	0.734753	0.524259	0.000240511	0.489892	0.000170038
A0A1U7ZYM7	LOC104598535	vesicle-associated protein 1-2 OS=Nelumbo nucifera OX=4432 GN=LOC104598535 PE=4 SV=1	17	4	4	1	238	26.2	8.28	10.16	1.36654	1.41489	1.36944	0.831721	0.722437	0.801741	0.658607	0.748549	0.757253	0.567568	7.81825e-05	0.521435	4.70542e-05
A0A1U8A7X8	LOC104601160	probable serine/threonine-protein kinase At5g41260 OS=Nelumbo nucifera OX=4432 GN=LOC104601160 PE=4 SV=1	10	5	6	1	489	54.7	5.94	14.06	1.32139	1.41477	1.35831	0.986971	0.806732	0.636265	1.07709	1.2291	1.02714	0.593477	0.00611746	0.814108	0.0188778
A0A1U7ZN93	LOC104595645	mannan endo-1,4-beta-mannosidase 7-like OS=Nelumbo nucifera OX=4432 GN=LOC104595645 PE=3 SV=1	10	4	4	3	433	49.7	9.32	10.96	1.66605	1.55443	1.63284	0.531365	0.606089	0.584871	0.53321	0.52952	0.586716	0.354875	1.2651e-05	0.339859	9.4402e-06
A0A1U8AYI3	LOC104605406	pyruvate dehydrogenase E1 component subunit beta-like OS=Nelumbo nucifera OX=4432 GN=LOC104605406 PE=4 SV=1	13	4	4	4	409	44.2	6.8	8.6	1.42263	1.52031	1.49033	0.693424	0.772727	0.730174	0.65087	0.651838	0.737911	0.495419	3.53034e-05	0.460297	4.0506e-05
A0A1U8AUS8	LOC104607691	uncharacterized protein LOC104607691 OS=Nelumbo nucifera OX=4432 GN=LOC104607691 PE=4 SV=1	10	3	4	2	372	42	8.13	9.74	1.14524	1.15171	1.17391	0.666975	0.742831	0.887142	0.855689	0.776133	0.851064	0.66178	0.00386867	0.715352	0.000267157
D3WC73	psbH	Photosystem II reaction center protein H OS=Nelumbo nucifera OX=4432 GN=psbH PE=3 SV=1	22	1	2	1	73	7.8	6.55	6.56	1.95359	1.95268	2.02821	0.379436	0.310282	0.355778	0.365787	0.373976	0.379436	0.176173	9.14118e-07	0.188592	3.71889e-07
A0A1U7ZL22	LOC104595050	Phenylalanine ammonia-lyase OS=Nelumbo nucifera OX=4432 GN=LOC104595050 PE=3 SV=1	7	5	5	5	713	77.6	6.89	10.43	1.77022	1.71967	1.60754	0.507353	0.693015	0.456801	0.5	0.498162	0.438419	0.325099	0.000186369	0.281825	1.97777e-05
A0A1U7ZYU7	LOC104598596	21 kDa protein-like OS=Nelumbo nucifera OX=4432 GN=LOC104598596 PE=4 SV=1	18	4	4	3	197	21.4	9.36	11.55	0.722458	0.754237	0.741525	1.22775	1.34004	1.30403	1.15466	1.18962	1.1589	1.74546	8.83591e-05	1.57927	7.55265e-06
A0A1U7ZCU0	LOC104593347	protein RETICULATA, chloroplastic-like OS=Nelumbo nucifera OX=4432 GN=LOC104593347 PE=4 SV=1	7	3	3	3	453	48.7	6.19	8.73	1.34729	1.35205	1.36061	0.783064	0.755471	0.730733	0.76118	0.745005	0.680304	0.558941	2.79283e-06	0.538552	1.52798e-05
A0A1U8B6T7	LOC104607898	spermidine synthase 1 OS=Nelumbo nucifera OX=4432 GN=LOC104607898 PE=3 SV=1	8	2	4	2	383	41.5	6.38	9.24	1.29291	1.30504	1.27425	0.682836	0.803172	0.723881	0.721082	0.786381	0.739739	0.570706	0.000109005	0.580342	1.44211e-05
A0A1U7ZF15	LOC104592355	peptidyl-prolyl cis-trans isomerase CYP95 isoform X1 OS=Nelumbo nucifera OX=4432 GN=LOC104592355 PE=4 SV=1	5	5	6	4	807	90.8	11.63	15.01	0.532483	0.519722	0.487239	1.26566	1.27262	1.36659	1.77494	1.64849	1.73202	2.53655	2.35757e-05	3.34891	6.86548e-06
A0A1U7ZUJ5	LOC104596386	Glutathione synthetase OS=Nelumbo nucifera OX=4432 GN=LOC104596386 PE=3 SV=1	8	4	4	2	548	61.5	7.01	3.84	0.74086	0.768817	0.72043	1.15484	1.22043	1.15914	1.32258	1.28495	1.37957	1.58486	6.83889e-05	1.78785	4.54933e-05
A0A1U7ZET9	LOC104589375	desumoylating isopeptidase 1-like OS=Nelumbo nucifera OX=4432 GN=LOC104589375 PE=4 SV=1	15	4	4	4	292	31.6	9.29	10.31	0.540305	0.578431	0.502179	1.41285	1.40305	1.40414	1.31481	1.35403	1.38453	2.60349	2.5892e-06	2.50067	1.09385e-05
A0A1U8A1N9	LOC104595813	long chain acyl-CoA synthetase 2 isoform X1 OS=Nelumbo nucifera OX=4432 GN=LOC104595813 PE=4 SV=1	7	4	4	4	661	74.1	7.23	9.03	1.40081	1.28902	1.37664	0.78147	0.82578	0.811682	0.822759	0.885196	0.878147	0.594849	0.000112309	0.635958	0.000231041
A0A1U8BKI6	LOC104612113	GDSL esterase/lipase At5g45920-like OS=Nelumbo nucifera OX=4432 GN=LOC104612113 PE=4 SV=1	18	4	4	4	243	26.6	5.74	9.49	1.17245	1.15146	1.16241	0.732664	0.786496	0.783759	0.798358	0.788321	0.749088	0.66056	2.87595e-05	0.669982	1.89136e-05
A0A1U7YSH3	LOC104586444	Clathrin light chain OS=Nelumbo nucifera OX=4432 GN=LOC104586444 PE=3 SV=1	12	4	5	2	367	40.6	5.76	7.35	1.31163	1.24651	1.30512	0.75907	0.778605	0.710698	0.706977	0.792558	0.691163	0.581989	4.90098e-05	0.56706	0.000121615
A0A1U8AVR9	LOC104606924	serine/arginine-rich splicing factor SR45 OS=Nelumbo nucifera OX=4432 GN=LOC104606924 PE=4 SV=1	10	3	3	3	413	46.1	12.34	8.93	0.493976	0.544359	0.532311	1.37349	1.34283	1.32859	1.5126	1.47974	1.34611	2.57531	2.13201e-06	2.7622	6.45412e-05
A0A1U8AZ11	LOC104605581	uncharacterized protein LOC104605581 OS=Nelumbo nucifera OX=4432 GN=LOC104605581 PE=4 SV=1	10	4	4	2	371	40.8	4.97	9.72	0.640492	0.650899	0.596026	0.979186	0.931883	1.0719	1.20151	1.14475	1.24503	1.58045	0.00119452	1.90276	7.14462e-05
A0A1U8AFM2	LOC104599753	mitochondrial amidoxime reducing component 2 isoform X1 OS=Nelumbo nucifera OX=4432 GN=LOC104599753 PE=4 SV=1	10	3	4	3	320	35.1	7.69	11.26	1.24486	1.2028	1.21869	0.757944	0.733645	0.723364	0.788785	0.813084	0.861682	0.604129	7.09389e-06	0.671935	8.41385e-05
A0A1U7YTG8	LOC104586771	Peptidyl-prolyl cis-trans isomerase OS=Nelumbo nucifera OX=4432 GN=LOC104586771 PE=3 SV=1	20	5	5	5	225	25.4	8.44	10.85	1.28457	1.29255	1.26507	0.66844	0.687057	0.696809	0.623227	0.694149	0.653369	0.534149	8.72009e-07	0.512921	9.3927e-06
A0A1U8ANX9	LOC104606144	translocator protein homolog OS=Nelumbo nucifera OX=4432 GN=LOC104606144 PE=4 SV=1	16	2	3	2	188	20.6	9.48	6.84	0.732275	0.817989	0.689947	1.2127	1.27196	1.19048	1.30794	1.16085	1.19894	1.64053	0.000437175	1.63722	0.00120082
A0A1U8BAG5	LOC104612563	trafficking protein particle complex II-specific subunit 130 homolog isoform X1 OS=Nelumbo nucifera OX=4432 GN=LOC104612563 PE=4 SV=1	3	4	4	4	1268	141.6	6.52	8.26	1.30221	1.33205	1.29355	0.843118	0.755534	0.827719	0.771896	0.757459	0.740135	0.617741	6.99017e-05	0.5778	3.1028e-06
A0A1U8A8Y0	LOC104597919	protein SPIRAL1-like 2 OS=Nelumbo nucifera OX=4432 GN=LOC104597919 PE=4 SV=1	25	2	3	2	110	11	9.25	7.67	1.61807	1.6786	1.65473	0.491049	0.449275	0.42029	0.358056	0.418585	0.43734	0.274793	1.55947e-06	0.245179	1.93103e-06
A0A1U8AXH1	LOC104607470	filament-like plant protein 4 OS=Nelumbo nucifera OX=4432 GN=LOC104607470 PE=4 SV=1	4	5	5	5	1082	120.6	5.33	10.16	1.4741	1.45717	1.50299	0.726096	0.792829	0.676295	0.709163	0.813745	0.806773	0.495058	3.30941e-05	0.525382	4.231e-05
A0A1U8A3C6	LOC104599804	DNA helicase OS=Nelumbo nucifera OX=4432 GN=LOC104599804 PE=3 SV=1	6	5	5	5	830	92.8	6.15	10.34	1.29294	1.23855	1.21756	0.822519	0.876908	0.795802	0.772901	0.655534	0.868321	0.665564	0.000217819	0.612624	0.00178778
A0A1U8AEN4	LOC104603639	HMG-Y-related protein A-like OS=Nelumbo nucifera OX=4432 GN=LOC104603639 PE=4 SV=1	11	3	4	1	174	18.5	10.95	10.18	1.36779	1.29423	1.31312	0.838966	0.840954	0.815109	0.906561	0.78827	0.775348	0.627657	3.07698e-05	0.621405	0.000444382
D3WC71	psbE	Cytochrome b559 subunit alpha OS=Nelumbo nucifera OX=4432 GN=psbE PE=3 SV=1	25	2	3	2	83	9.4	4.94	8.59	1.63384	1.58509	1.50956	0.600382	0.662524	0.670172	0.640535	0.617591	0.642447	0.408815	2.53071e-05	0.401941	1.41354e-05
A0A1U8AZH5	LOC104605731	universal stress protein PHOS34 OS=Nelumbo nucifera OX=4432 GN=LOC104605731 PE=4 SV=1	19	4	6	2	241	26.3	5.49	8.39	0.775862	0.770115	0.746169	1.14559	1.22893	1.24425	0.900383	0.859195	0.907088	1.57877	0.000158414	1.16339	0.00204937
A0A1U8AB26	LOC104602604	29 kDa ribonucleoprotein A, chloroplastic-like OS=Nelumbo nucifera OX=4432 GN=LOC104602604 PE=4 SV=1	8	2	3	2	274	30.2	5.85	8.86	1.42105	1.40478	1.26986	0.70622	0.771292	0.70622	0.84689	0.688995	0.75311	0.533178	0.000266165	0.558879	0.000815294
D3WC62	psaA	Photosystem I P700 chlorophyll a apoprotein A1 OS=Nelumbo nucifera OX=4432 GN=psaA PE=3 SV=1	6	5	6	5	750	83.1	7.11	10.78	1.78796	1.70171	1.72597	0.485175	0.481581	0.468104	0.449236	0.424079	0.461815	0.275108	1.11783e-06	0.255986	1.30857e-06
A0A1U7ZS87	LOC104593114	trichohyalin-like isoform X1 OS=Nelumbo nucifera OX=4432 GN=LOC104593114 PE=4 SV=1	1	3	3	3	2697	300.9	4.45	7.25	1.325	1.29196	1.32857	0.65625	0.738393	0.627679	0.661607	0.660714	0.6375	0.512559	5.32826e-05	0.496719	1.2225e-06
A0A1U8A4N8	LOC104600215	2-C-methyl-D-erythritol 2,4-cyclodiphosphate synthase OS=Nelumbo nucifera OX=4432 GN=LOC104600215 PE=3 SV=1	15	2	3	2	240	25.5	8.31	4.46	1.38232	1.37464	1.33045	0.767531	0.771374	0.777137	0.659942	0.803074	0.739673	0.566627	3.55471e-06	0.538895	0.000145481
A0A1U8B0A0	LOC104609411	carboxylesterase 1-like OS=Nelumbo nucifera OX=4432 GN=LOC104609411 PE=4 SV=1	15	4	5	4	334	37	5.41	6.54	1.30209	1.32303	1.2991	0.676969	0.740778	0.730808	1	0.967099	0.929212	0.54751	9.78962e-06	0.738059	9.55941e-05
A0A1U7YXQ5	LOC104587101	uncharacterized protein LOC104587101 OS=Nelumbo nucifera OX=4432 GN=LOC104587101 PE=4 SV=1	18	2	5	2	114	12.6	9.5	11.78	0.594419	0.60093	0.595349	1.01023	1.02512	1.03721	1.16	1.10791	1.17023	1.71584	7.58609e-07	1.92	9.2759e-06
A0A1U8B5W7	LOC104611078	uncharacterized protein LOC104611078 isoform X1 OS=Nelumbo nucifera OX=4432 GN=LOC104611078 PE=4 SV=1	2	2	3	2	1197	134.4	5.1	7.31	1.06537	1.19523	1.09717	0.777385	0.715548	0.696996	0.680212	0.833039	0.772968	0.652197	0.00107015	0.680873	0.00380118
A0A1U8AXU3	LOC104607570	soluble inorganic pyrophosphatase 6, chloroplastic-like OS=Nelumbo nucifera OX=4432 GN=LOC104607570 PE=4 SV=1	14	4	5	4	293	32.9	8.69	8.15	1.72997	1.74042	1.8493	0.432927	0.431185	0.409408	0.355401	0.412021	0.350174	0.239397	4.12891e-06	0.210087	5.29031e-06
A0A1U8BBV9	LOC104611778	delta(12)-fatty-acid desaturase FAD2-like OS=Nelumbo nucifera OX=4432 GN=LOC104611778 PE=4 SV=1	10	4	4	4	382	44.3	8.44	6.71	1.26967	1.22635	1.37312	0.688771	0.605659	0.671088	0.664898	0.657825	0.68435	0.507998	0.00022809	0.518739	0.00014994
A0A1U8AEY9	LOC104603731	uncharacterized protein LOC104603731 OS=Nelumbo nucifera OX=4432 GN=LOC104603731 PE=4 SV=1	10	3	3	3	325	36.4	6.33	7.53	1.33146	1.38764	1.24532	0.76779	0.791199	0.796816	0.716292	0.63015	0.694757	0.594237	0.000223679	0.51488	0.000194131
A0A1U8B3I6	LOC104609284	transmembrane protein 87A-like OS=Nelumbo nucifera OX=4432 GN=LOC104609284 PE=4 SV=1	13	3	3	2	508	57	6.93	6.54	1.50314	1.58577	1.25628	1.02197	0.873431	0.825314	0.745816	0.960251	0.687238	0.626143	0.00933992	0.550794	0.00729579
A0A1U8BP19	LOC104613190	reticulon-4-interacting protein 1, mitochondrial isoform X1 OS=Nelumbo nucifera OX=4432 GN=LOC104613190 PE=4 SV=1	13	4	6	4	348	37.6	7.44	9.61	0.839662	0.881857	0.761603	1.29852	1.20464	1.2711	1.13924	1.09388	1.05802	1.51997	0.000663003	1.3254	0.00313166
A0A1U8AUM1	LOC104604078	aspartyl protease family protein At5g10770-like OS=Nelumbo nucifera OX=4432 GN=LOC104604078 PE=3 SV=1	8	3	4	3	423	45.9	8.24	10.14	0.833631	0.805903	0.781753	1.31038	1.24687	1.28801	0.539356	0.571556	0.567084	1.5881	3.7834e-05	0.693018	0.000163449
A0A1U8BBN3	LOC104612865	uncharacterized protein LOC104612865 OS=Nelumbo nucifera OX=4432 GN=LOC104612865 PE=4 SV=1	25	2	4	2	133	14.7	6.3	7.76	0.614345	0.586279	0.539501	1.33264	1.24324	1.32328	1.20166	1.31497	1.23805	2.24074	3.61217e-05	2.15771	7.30584e-05
A0A1U7ZCS3	LOC104592765	aspartokinase 2, chloroplastic-like isoform X1 OS=Nelumbo nucifera OX=4432 GN=LOC104592765 PE=4 SV=1	5	3	3	3	578	63.2	6.29	7.87	1.30515	1.37132	1.22978	0.727022	0.810662	0.722426	0.625	0.689338	0.709559	0.578588	0.000389976	0.518118	0.000200727
A0A1U7ZYR1	LOC104595344	uncharacterized RNA-binding protein C17H9.04c isoform X1 OS=Nelumbo nucifera OX=4432 GN=LOC104595344 PE=4 SV=1	26	4	4	4	150	16.2	8.5	6.91	1.34473	1.32853	1.40504	0.655266	0.628263	0.638164	0.715572	0.671467	0.612961	0.471198	8.13341e-06	0.490399	5.18644e-05
A0A1U7ZG06	LOC104594179	fruit protein pKIWI501-like OS=Nelumbo nucifera OX=4432 GN=LOC104594179 PE=4 SV=1	19	2	4	2	178	19.3	3.95	6.44	1.45789	1.36559	1.18548	0.712366	0.712366	0.689068	0.581541	0.629032	0.62724	0.527269	0.00141513	0.458426	0.000887727
A0A1U8AUZ8	LOC104604191	protein PXR1-like OS=Nelumbo nucifera OX=4432 GN=LOC104604191 PE=4 SV=1	20	4	5	4	150	18.2	9.16	4.64	0.404545	0.405682	0.417045	1.4125	1.42386	1.39773	1.66023	1.64091	1.60227	3.45	3.18216e-08	3.99537	2.49145e-07
A0A1U7ZL82	LOC104595099	ABC transporter F family member 1-like OS=Nelumbo nucifera OX=4432 GN=LOC104595099 PE=4 SV=1	8	4	4	1	600	67	6.62	9	1.31934	1.27051	1.27246	0.853516	0.862305	0.858398	0.813477	0.819336	0.696289	0.666498	1.1932e-05	0.603034	0.000290571
A0A1U7Z090	LOC104589674	zinc finger protein VAR3, chloroplastic OS=Nelumbo nucifera OX=4432 GN=LOC104589674 PE=4 SV=1	7	4	5	4	811	90.5	8.13	2.55	1.28853	1.28289	1.29605	0.791353	0.784774	0.805451	0.734023	0.698308	0.717105	0.615796	2.66339e-07	0.555772	8.13582e-07
A0A1U8A1K2	LOC104599833	uncharacterized protein LOC104599833 OS=Nelumbo nucifera OX=4432 GN=LOC104599833 PE=4 SV=1	9	3	3	3	468	53	7.5	7.84	0.685836	0.761448	0.669862	1.18956	1.2524	1.21832	1.24388	1.34718	1.28222	1.72887	0.000105947	1.82948	0.000144038
A0A1U8ARE2	LOC104603268	early nodulin-like protein 1 OS=Nelumbo nucifera OX=4432 GN=LOC104603268 PE=4 SV=1	18	4	4	3	182	19.1	7.99	10.6	1.30716	1.26497	1.30128	0.792934	0.809617	0.836114	0.837095	0.822375	0.841021	0.629592	1.25318e-05	0.645554	5.78426e-06
A0A1U8B1Z3	LOC104606449	probable serine/threonine-protein kinase At4g35230 OS=Nelumbo nucifera OX=4432 GN=LOC104606449 PE=4 SV=1	9	3	3	2	492	55	6.19	7.26	1.12229	1.37179	1.3501	0.783037	0.74359	0.809665	0.819527	0.977318	0.884615	0.607748	0.00360155	0.697537	0.0135558
A0A1U7YSE2	LOC104587292	PAX3- and PAX7-binding protein 1 OS=Nelumbo nucifera OX=4432 GN=LOC104587292 PE=4 SV=1	3	2	3	2	955	105.6	5.34	4.53	0.867822	0.904659	0.83532	1.33369	1.40628	1.64789	1.02384	0.926327	0.887324	1.68259	0.00362524	1.08808	0.16604
A0A1U8B231	LOC104609992	HMG-Y-related protein A OS=Nelumbo nucifera OX=4432 GN=LOC104609992 PE=3 SV=1	18	3	4	1	173	18.5	11.06	7.67	1.32031	1.3623	1.37988	0.761719	0.973633	0.716797	0.681641	0.748047	0.822266	0.603606	0.0027071	0.554327	0.000168005
A0A1U7Z8J0	LOC104592205	Peptidylprolyl isomerase OS=Nelumbo nucifera OX=4432 GN=LOC104592205 PE=4 SV=1	8	3	3	3	549	61.4	5.21	4.24	1.38372	1.38663	1.40891	0.817829	0.805233	0.718023	0.705426	0.710271	0.753876	0.560167	4.59017e-05	0.519128	2.68143e-06
A0A1U7Z1K0	LOC104590085	uncharacterized protein LOC104590085 OS=Nelumbo nucifera OX=4432 GN=LOC104590085 PE=4 SV=1	36	3	4	3	131	15.2	7.05	5.45	0.653766	0.666318	0.709205	1.23013	1.17259	1.22803	1.22699	1.29289	1.27929	1.78918	2.94992e-05	1.87216	2.29516e-05
A0A1U8BPL0	LOC104613123	epidermis-specific secreted glycoprotein EP1-like OS=Nelumbo nucifera OX=4432 GN=LOC104613123 PE=4 SV=1	12	4	4	4	445	49.7	6.15	2.18	0.748971	0.752058	0.695473	1.17078	1.13374	1.33642	1.11111	1.12654	1.21296	1.65761	0.00176803	1.57096	0.000336354
A0A1U8B8Q0	LOC104608407	GDSL esterase/lipase At5g45670-like OS=Nelumbo nucifera OX=4432 GN=LOC104608407 PE=4 SV=1	8	2	2	2	366	40.2	4.96	5.12	1.46085	1.34383	1.29703	0.675068	0.652565	0.70027	0.675968	0.59676	0.59856	0.494404	0.000166616	0.456221	0.000176699
A0A1U8AWM4	LOC104604655	haloacid dehalogenase-like hydrolase domain-containing protein At4g39970 OS=Nelumbo nucifera OX=4432 GN=LOC104604655 PE=4 SV=1	13	3	3	3	327	36	7.91	4.67	1.27222	1.34238	1.27689	0.775491	0.774556	0.700655	0.735267	0.752105	0.724041	0.578365	8.31408e-05	0.568269	2.02275e-05
A0A1U8AAR7	LOC104600885	protein LIGHT-DEPENDENT SHORT HYPOCOTYLS 4-like isoform X1 OS=Nelumbo nucifera OX=4432 GN=LOC104600885 PE=4 SV=1	17	3	3	1	210	23.7	9.88	8.6	1.21589	1.21869	1.25981	0.808411	0.801869	0.778505	0.728972	0.776636	0.756075	0.646598	1.33532e-05	0.612193	1.75301e-05
A0A1U8A581	LOC104599256	UDP-glucuronic acid decarboxylase 1-like OS=Nelumbo nucifera OX=4432 GN=LOC104599256 PE=4 SV=1	6	4	4	1	438	49.1	9.03	7.37	1.41309	1.36401	1.31595	0.870143	0.936605	0.9182	0.794479	0.854806	0.757669	0.665751	0.000185717	0.588059	0.000146686
A0A1U8A539	LOC104597184	elicitor-responsive protein 1-like OS=Nelumbo nucifera OX=4432 GN=LOC104597184 PE=4 SV=1	21	3	4	3	149	16.3	4.86	8.53	0.703704	0.717078	0.729424	1.10288	1.15226	1.143	1.23148	1.29012	1.21811	1.58038	1.60807e-05	1.73923	2.22654e-05
A0A1U8ACP8	LOC104599199	uncharacterized protein LOC104599199 OS=Nelumbo nucifera OX=4432 GN=LOC104599199 PE=4 SV=1	38	3	3	3	71	8.6	9.52	7.83	0.672414	0.687627	0.674442	1.11156	1.14199	1.11359	1.19574	1.22921	1.31542	1.65503	2.18068e-06	1.83848	9.35173e-05
A0A1U7ZEF0	LOC104593759	transmembrane protein 87B OS=Nelumbo nucifera OX=4432 GN=LOC104593759 PE=4 SV=1	4	2	2	2	535	60.5	6.84	6.26	1.30853	1.28947	1.35753	0.662432	0.704174	0.735935	0.637024	0.662432	0.716878	0.531544	3.0306e-05	0.50975	3.15637e-05
A0A1U8BFB8	LOC104610287	Conserved oligomeric Golgi complex subunit 6 OS=Nelumbo nucifera OX=4432 GN=LOC104610287 PE=3 SV=1	5	3	4	3	692	77.1	5.64	2.32	1.6911	1.35875	1.28739	0.757576	0.893451	0.69306	0.675464	0.786901	0.630499	0.540455	0.00849351	0.482533	0.00488533
A0A1U8BBR2	LOC104612847	probable acyl-activating enzyme 1, peroxisomal OS=Nelumbo nucifera OX=4432 GN=LOC104612847 PE=4 SV=1	8	3	7	2	329	36.3	8.32	10.18	1.41658	1.44126	1.41362	0.804541	0.858835	0.826259	0.671273	0.754195	0.686081	0.582852	5.08311e-06	0.494338	1.17472e-05
A0A1U8AXW8	LOC104605016	uncharacterized protein LOC104605016 OS=Nelumbo nucifera OX=4432 GN=LOC104605016 PE=4 SV=1	18	3	5	3	169	19.2	8.81	8.15	1.55764	1.51823	1.49852	0.766502	0.731034	0.739901	0.637438	0.700493	0.703448	0.489123	2.80098e-06	0.446263	6.86737e-06
A0A1U7ZY13	LOC104595157	golgin candidate 5-like isoform X1 OS=Nelumbo nucifera OX=4432 GN=LOC104595157 PE=4 SV=1	4	3	3	3	1006	113.2	4.94	4.66	1.22932	1.41823	1.1062	0.807331	0.767857	0.836466	0.755639	0.731203	0.746241	0.642464	0.00854802	0.594892	0.00509316
D3WC63	psaB	Photosystem I P700 chlorophyll a apoprotein A2 OS=Nelumbo nucifera OX=4432 GN=psaB PE=3 SV=1	3	2	3	2	734	82.4	7.24	2.22	1.41009	1.35688	1.33303	0.652294	0.653211	0.69633	0.621101	0.751376	0.7	0.488252	1.32289e-05	0.505482	0.000106763
A0A1U7ZLI3	LOC104591571	ALBINO3-like protein 1, chloroplastic OS=Nelumbo nucifera OX=4432 GN=LOC104591571 PE=3 SV=1	5	3	3	3	554	61.3	6.68	8.37	1.28858	1.32064	1.31563	0.877756	0.829659	0.820641	0.930862	0.841683	0.794589	0.644115	2.15481e-05	0.654072	0.000389579
A0A1U7Z3D8	LOC104586316	ABC transporter B family member 1 OS=Nelumbo nucifera OX=4432 GN=LOC104586316 PE=4 SV=1	3	3	3	2	1356	148.2	7.78	7.15	1.28004	1.25046	1.3281	0.770795	0.75878	0.709797	0.842884	0.606285	0.695933	0.580359	5.12482e-05	0.555928	0.00140933
A0A1U7YV10	LOC104586226	probable cinnamyl alcohol dehydrogenase 9 isoform X3 OS=Nelumbo nucifera OX=4432 GN=LOC104586226 PE=3 SV=1	10	3	3	3	360	39	6.6	4.53	1.42716	1.4004	1.4777	0.777998	0.817641	0.714569	0.746283	0.805748	0.742319	0.536602	6.01148e-05	0.532919	2.56022e-05
A0A1U7Z389	LOC104590617	33 kDa ribonucleoprotein, chloroplastic OS=Nelumbo nucifera OX=4432 GN=LOC104590617 PE=4 SV=1	8	2	4	2	319	34.8	5.54	9.43	1.15608	1.19147	1.17604	0.735935	0.788566	0.729583	0.736842	0.797641	0.761343	0.639712	3.79825e-05	0.651558	3.65558e-05
A0A1U7YUN5	LOC104588002	Endoglucanase OS=Nelumbo nucifera OX=4432 GN=LOC104588002 PE=3 SV=1	6	3	3	3	527	57.7	6.25	7.01	1.36197	1.30256	1.32998	0.695612	0.687386	0.723035	0.627057	0.725777	0.687386	0.527231	6.40703e-06	0.510755	4.10879e-05
A0A1U7YZ78	LOC104588540	Transmembrane 9 superfamily member OS=Nelumbo nucifera OX=4432 GN=LOC104588540 PE=3 SV=1	7	5	5	4	592	67.8	6.95	6.59	1.48231	1.55005	1.59353	0.740142	0.788675	0.754297	0.689585	0.694641	0.819009	0.493552	2.50612e-05	0.476284	0.000110451
A0A1U8BDN7	LOC104613500	uncharacterized protein LOC104613500 OS=Nelumbo nucifera OX=4432 GN=LOC104613500 PE=4 SV=1	25	3	5	2	153	17.3	8.07	9.78	1.21326	1.16667	1.18011	0.757168	0.71595	0.735663	0.670251	0.746416	0.77509	0.620438	1.60269e-05	0.615656	0.000182985
A0A1U8AN68	LOC104602064	protein IQ-DOMAIN 32-like OS=Nelumbo nucifera OX=4432 GN=LOC104602064 PE=4 SV=1	4	3	3	3	806	88	6.52	7.07	0.971591	1.09233	1.01065	0.502841	0.543324	0.53267	0.40483	0.453835	0.590199	0.513514	0.000186484	0.47124	0.00119113
A0A1U7ZHJ7	LOC104594067	calcium permeable stress-gated cation channel 1 OS=Nelumbo nucifera OX=4432 GN=LOC104594067 PE=4 SV=1	4	3	3	3	770	88.1	8.82	6.87	1.22698	1.2051	1.15041	0.79216	0.79763	0.782133	0.701003	0.755697	0.705561	0.662087	6.43443e-05	0.603562	7.94445e-05
A0A1U8A3J6	LOC104598832	Biotin carboxyl carrier protein of acetyl-CoA carboxylase OS=Nelumbo nucifera OX=4432 GN=LOC104598832 PE=4 SV=1	8	2	3	1	293	31.4	6.05	4.31	1.61447	1.45421	1.7152	0.615385	0.615385	0.5	0.504579	0.636447	0.502747	0.361792	0.000281065	0.343606	0.000285431
A0A1U8A4U2	LOC104597106	methylsterol monooxygenase 2-2-like OS=Nelumbo nucifera OX=4432 GN=LOC104597106 PE=3 SV=1	4	1	2	1	271	31.3	8	6.04	1.58972	1.47515	1.54507	0.495366	0.541702	0.447346	0.41449	0.492839	0.423757	0.322003	1.73015e-05	0.288743	1.23584e-05
A0A1U8B8S9	LOC104611926	NADPH--cytochrome P450 reductase OS=Nelumbo nucifera OX=4432 GN=LOC104611926 PE=3 SV=1	7	3	4	1	691	76.9	5.22	4.98	1.19864	1.30009	1.23785	0.632566	0.800512	0.752771	0.479113	0.610401	0.513214	0.584987	0.000878571	0.42893	0.000132936
A0A1U8B427	LOC104610603	polyadenylate-binding protein RBP47-like isoform X1 OS=Nelumbo nucifera OX=4432 GN=LOC104610603 PE=4 SV=1	7	2	2	2	418	46.5	6.96	3.25	1.4907	1.38002	1.57395	0.695397	0.778648	0.643487	0.670911	0.830558	0.729677	0.476421	0.000348407	0.501983	0.000539053
A0A1U8Q5K1	LOC109114910	protein SPIRAL1-like 3 OS=Nelumbo nucifera OX=4432 GN=LOC109114910 PE=4 SV=1	24	2	2	2	114	11.2	8.84	5.91	1.46228	1.60965	1.44912	0.505263	0.681579	0.525439	0.417544	0.513158	0.607018	0.378735	0.000247413	0.340124	0.000187923
A0A1U8AYY8	LOC104607914	ubiquitin-conjugating enzyme E2-23 kDa-like OS=Nelumbo nucifera OX=4432 GN=LOC104607914 PE=3 SV=1	11	2	3	1	184	20.9	4.5	7.23	1.29072	1.33333	1.28409	0.702652	0.828598	0.782197	0.721591	0.732008	0.795455	0.591955	0.000183162	0.575479	3.74788e-05
A0A1U7Z5S2	LOC104587065	uncharacterized protein LOC104587065 OS=Nelumbo nucifera OX=4432 GN=LOC104587065 PE=4 SV=1	12	3	6	3	268	30	9.54	12.64	0.647668	0.707772	0.672539	1.22176	1.2	1.17409	1.30466	1.21762	1.21451	1.77312	1.93807e-05	1.84262	7.70959e-05
A0A1U8AZ42	LOC104609105	early nodulin-like protein 1 OS=Nelumbo nucifera OX=4432 GN=LOC104609105 PE=4 SV=1	12	2	3	1	182	19.3	7.91	7.18	1.50191	1.41412	1.4895	0.727099	0.640267	0.648855	0.608779	0.750954	0.763359	0.457656	3.37095e-05	0.481915	0.000178047
A0A1U8ALL1	LOC104605249	probable alkaline/neutral invertase B isoform X1 OS=Nelumbo nucifera OX=4432 GN=LOC104605249 PE=4 SV=1	7	4	4	4	571	65.4	6.48	4.71	1.24795	1.16682	1.12397	0.752051	0.823154	0.762078	0.691887	0.754786	0.793072	0.660484	0.000713805	0.632921	0.000759625
A0A1U8AVA6	LOC104604496	2-oxoglutarate-Fe(II) type oxidoreductase-like isoform X1 OS=Nelumbo nucifera OX=4432 GN=LOC104604496 PE=3 SV=1	9	3	3	3	372	41.8	5.47	5.73	0.643756	0.6515	0.600194	1.12778	1.1636	1.10649	1.10649	1.14714	1.13359	1.79265	2.66883e-05	1.78703	1.53692e-05
A0A1U7ZMQ8	LOC104595520	costars family protein-like OS=Nelumbo nucifera OX=4432 GN=LOC104595520 PE=4 SV=1	25	2	3	2	91	10.1	5.48	7.8	1.35009	1.32815	1.39854	0.709324	0.718464	0.729433	0.652651	0.615174	0.638026	0.529148	7.71907e-06	0.467489	6.60291e-06
A0A1U7ZCQ6	LOC104592756	magnesium protoporphyrin IX methyltransferase, chloroplastic OS=Nelumbo nucifera OX=4432 GN=LOC104592756 PE=4 SV=1	11	3	3	3	327	35.4	7.01	5.32	1.72233	1.67885	1.80929	0.671937	0.643281	0.697628	0.536561	0.557312	0.563241	0.386308	1.35623e-05	0.318035	7.13723e-06
A0A1U8AGY8	LOC104600124	PLAT domain-containing protein 3 OS=Nelumbo nucifera OX=4432 GN=LOC104600124 PE=4 SV=1	11	2	3	2	176	19.1	5.05	7.13	1.22838	1.20117	1.31293	0.795918	0.802721	0.823129	0.852284	0.825073	0.877551	0.647105	0.000220475	0.68268	0.00042802
A0A1U8Q7B5	LOC104604485	cytochrome B5-like protein isoform X1 OS=Nelumbo nucifera OX=4432 GN=LOC104604485 PE=3 SV=1	8	2	2	2	117	12.9	6.93	6.72	1.35845	1.28889	1.42995	0.742995	0.773913	0.809662	0.775845	0.791304	0.690821	0.570616	0.000204842	0.553791	0.000293645
A0A1U8AUF8	LOC104607718	GDSL esterase/lipase At5g03610-like OS=Nelumbo nucifera OX=4432 GN=LOC104607718 PE=4 SV=1	11	3	5	3	355	39.5	8.35	2.67	0.600196	0.636542	0.67387	1.08546	1.18959	1.18173	1.15324	1.12083	1.18173	1.80925	0.000202348	1.80874	4.85531e-05
A0A1U8AF23	LOC104603325	stromal cell-derived factor 2-like protein OS=Nelumbo nucifera OX=4432 GN=LOC104603325 PE=4 SV=1	9	2	2	1	215	23.8	7.66	5.69	1.43197	1.75054	1.31641	0.760259	0.801296	0.794816	1.0216	0.910367	1.0108	0.523764	0.00541461	0.654105	0.0182229
A0A1U7ZKG4	LOC104595479	uncharacterized protein At5g64816-like OS=Nelumbo nucifera OX=4432 GN=LOC104595479 PE=4 SV=1	21	2	3	2	131	14.3	8.5	8.45	0.8154	0.803554	0.817374	1.23988	1.15104	1.308	0.89536	0.925962	0.916091	1.51823	0.000768956	1.12358	0.000553555
A0A1U8ANI0	LOC104602382	Phosphatidylserine decarboxylase proenzyme 1, mitochondrial OS=Nelumbo nucifera OX=4432 GN=LOC104602382 PE=3 SV=1	8	3	3	3	440	50	9.31	4.23	0.654563	0.65947	0.600589	1.07851	1.11874	1.09323	1.25123	1.21884	1.13837	1.71861	3.25778e-05	1.88467	0.000125654
A0A1U8B529	LOC104610894	microtubule-associated protein TORTIFOLIA1-like OS=Nelumbo nucifera OX=4432 GN=LOC104610894 PE=4 SV=1	3	3	3	3	943	102.4	5.69	7.21	1.21448	1.2484	1.16865	0.72319	0.787351	0.775435	0.713107	0.767186	0.769936	0.62948	0.000122301	0.619637	9.97211e-05
A0A1U8AHP1	LOC104604131	Endoglucanase OS=Nelumbo nucifera OX=4432 GN=LOC104604131 PE=3 SV=1	5	3	3	3	619	68.7	8.97	7.08	1.65148	1.51224	1.80253	0.410127	0.419409	0.522363	0.383966	0.365401	0.370464	0.272218	0.000189821	0.225489	0.000107485
A0A1U8ADI6	LOC104603272	Transmembrane 9 superfamily member OS=Nelumbo nucifera OX=4432 GN=LOC104603272 PE=3 SV=1	5	3	3	2	639	73.8	7.31	4.41	1.31455	1.26745	1.12868	0.61312	0.615643	0.603028	0.599664	0.612279	0.656013	0.493654	0.000361933	0.5034	0.000460339
A0A1U8BDW1	LOC104610080	GRF1-interacting factor 1-like OS=Nelumbo nucifera OX=4432 GN=LOC104610080 PE=4 SV=1	17	4	4	4	225	23.9	6.11	3.84	1.4174	1.4477	1.4262	0.735093	0.740958	0.793744	0.764418	0.793744	0.655914	0.528929	5.31823e-06	0.515945	8.59983e-05
A0A1U8B6A3	LOC104611242	uncharacterized protein LOC104611242 OS=Nelumbo nucifera OX=4432 GN=LOC104611242 PE=4 SV=1	9	2	2	2	367	40	5.64	2.8	1.59846	1.57157	1.59174	0.683958	0.53122	0.638809	0.585014	0.715658	0.689721	0.389348	3.00339e-05	0.417995	2.24105e-05
A0A1U7Z2Z2	LOC104585753	STOREKEEPER protein-like OS=Nelumbo nucifera OX=4432 GN=LOC104585753 PE=4 SV=1	10	4	4	3	423	47.2	5.29	1.71	0.678387	0.708376	0.55636	1.19338	0.988625	1.01448	1.38366	1.46639	1.3516	1.64502	0.0062489	2.16232	0.000199297
A0A1U7Z8D2	LOC104591550	protein SIEVE ELEMENT OCCLUSION B-like OS=Nelumbo nucifera OX=4432 GN=LOC104591550 PE=4 SV=1	4	3	3	3	718	81.5	6.71	4.24	1.40301	1.41055	1.27401	0.817326	0.849341	0.848399	0.542373	0.664783	0.605461	0.615296	0.000325332	0.443446	0.000180471
A0A1U8B0L6	LOC104609579	basic endochitinase-like OS=Nelumbo nucifera OX=4432 GN=LOC104609579 PE=4 SV=1	12	3	3	3	356	38.5	4.64	6.38	0.733706	0.664804	0.72067	1.13315	1.05493	1.17691	0.893855	0.799814	1.13315	1.58787	0.00055876	1.33392	0.0806847
A0A1U8AGS5	LOC104600071	thioredoxin domain-containing protein PLP3B-like OS=Nelumbo nucifera OX=4432 GN=LOC104600071 PE=4 SV=1	11	3	3	3	227	25.6	6.07	7.11	1.31152	1.26636	1.29954	0.76129	0.767742	0.752995	0.675576	0.701382	0.680184	0.588543	3.00634e-06	0.530544	2.65808e-06
A0A1U7ZBT0	LOC104588480	ACT domain-containing protein ACR12-like OS=Nelumbo nucifera OX=4432 GN=LOC104588480 PE=4 SV=1	7	2	2	2	288	31.5	5.6	4.84	1.28663	1.39744	1.35623	0.701465	0.792125	0.788462	0.587912	0.52381	0.724359	0.564823	0.000181305	0.454442	0.000402025
A0A1U8ARI6	LOC104606700	probable methyltransferase PMT26 isoform X1 OS=Nelumbo nucifera OX=4432 GN=LOC104606700 PE=4 SV=1	5	4	4	4	808	91.5	5.11	6.17	1.35159	1.33141	1.23823	0.782901	0.79635	0.800192	0.737752	0.816523	0.75024	0.60681	0.000129486	0.587702	0.000225193
A0A1U8A8M7	LOC104598101	Chlorophyll a-b binding protein, chloroplastic OS=Nelumbo nucifera OX=4432 GN=LOC104598101 PE=3 SV=1	6	1	2	1	251	27.5	7.49	5	1.47199	1.56474	1.47107	0.640037	0.766758	0.616162	0.496786	0.506887	0.649219	0.448768	0.000122639	0.366673	8.18895e-05
A0A1U8AAK4	LOC104601960	uncharacterized protein LOC104601960 OS=Nelumbo nucifera OX=4432 GN=LOC104601960 PE=4 SV=1	5	1	2	1	191	20.7	9.31	5.23	1.8525	1.79963	1.70686	0.471243	0.569573	0.472171	0.368275	0.564935	0.472171	0.282326	1.8161e-05	0.262247	4.9528e-05
A0A1U8AJG4	LOC104603687	heterodimeric geranylgeranyl pyrophosphate synthase small subunit, chloroplastic OS=Nelumbo nucifera OX=4432 GN=LOC104603687 PE=3 SV=1	6	2	3	2	342	37.4	5.72	5.82	1.2722	1.37934	1.28861	0.804054	0.872587	0.752896	0.748069	0.792471	0.741313	0.61661	0.000470058	0.579128	0.000116685
A0A1U7Z0R5	LOC104588043	Serine/threonine protein phosphatase 2A regulatory subunit OS=Nelumbo nucifera OX=4432 GN=LOC104588043 PE=3 SV=1	4	2	2	2	554	62.6	8.59	5.21	1.4837	1.49457	1.36051	0.606884	0.636775	0.685688	0.640399	0.594203	0.556159	0.444676	7.9424e-05	0.412735	6.71933e-05
A0A1U7YYP6	LOC104589201	uncharacterized protein LOC104589201 OS=Nelumbo nucifera OX=4432 GN=LOC104589201 PE=4 SV=1	23	3	3	3	196	21.3	9.07	3.21	1.19705	1.25875	1.27164	0.791897	0.793738	0.745856	0.688766	0.675875	0.78453	0.625494	7.50834e-05	0.576581	0.00021848
A0A1U8B7B0	LOC104607802	17.5 kDa class I heat shock protein-like OS=Nelumbo nucifera OX=4432 GN=LOC104607802 PE=3 SV=1	11	3	10	1	158	18.1	6.37	16.55	0.719927	0.777778	0.608815	0.954086	1.15886	1.16253	0.861341	1.06703	0.87236	1.55493	0.0100958	1.32956	0.0497345
A0A1U8B0H3	LOC104609477	cellulose synthase-like protein E6 isoform X1 OS=Nelumbo nucifera OX=4432 GN=LOC104609477 PE=3 SV=1	3	3	3	3	726	82.5	8.28	5.14	1.50984	1.57782	1.59213	0.563506	0.63864	0.525045	0.451699	0.488372	0.596601	0.369075	1.95043e-05	0.328364	3.15441e-05
A0A1U8A662	LOC104600614	polyadenylate-binding protein-interacting protein 3-like OS=Nelumbo nucifera OX=4432 GN=LOC104600614 PE=4 SV=1	3	2	2	2	644	69.7	5.49	4.82	1.43895	1.32842	1.15789	0.923158	0.825263	0.832632	0.977895	1.11474	0.927368	0.657549	0.0069095	0.769375	0.0381834
A0A1U7YVF7	LOC104587387	uncharacterized protein LOC104587387 OS=Nelumbo nucifera OX=4432 GN=LOC104587387 PE=4 SV=1	21	2	2	2	125	14.6	5.1	3.61	0.731034	0.695567	0.736946	1.10739	1.19409	1.1931	1.07783	0.987192	1.13005	1.61521	0.00014761	1.47678	0.00140867
A0A1U7ZE37	LOC104592104	VHS domain-containing protein At3g16270 isoform X1 OS=Nelumbo nucifera OX=4432 GN=LOC104592104 PE=4 SV=1	3	2	3	1	714	78.1	5.88	6.59	1.34892	1.24322	1.19457	0.924228	0.780168	0.692236	0.904584	0.655753	0.610851	0.632905	0.00473335	0.57337	0.00619013
A0A1U7Z9C4	LOC104590655	extracellular ribonuclease LE-like OS=Nelumbo nucifera OX=4432 GN=LOC104590655 PE=3 SV=1	13	1	1	1	119	13.3	5.44	3.28	0.397146	0.335315	0.426873	1.48395	1.43044	1.43044	1.69084	1.70273	1.99405	3.74769	5.12562e-06	4.64718	0.00016363
A0A1U7Z9P3	LOC104590747	probable glycosyltransferase At5g03795 OS=Nelumbo nucifera OX=4432 GN=LOC104590747 PE=3 SV=1	5	3	4	2	592	67.6	8.19	2.43	1.51458	1.492	1.40075	0.639699	0.748824	0.750706	0.586077	0.606773	0.667921	0.485379	0.000116582	0.422199	3.74136e-05
A0A1U8AG31	LOC104602591	PHD finger protein ALFIN-LIKE 1-like OS=Nelumbo nucifera OX=4432 GN=LOC104602591 PE=4 SV=1	7	2	2	2	242	27.3	5.44	5.08	1.42947	1.36105	1.43789	0.852632	0.947368	0.895789	0.867368	0.944211	0.790526	0.63754	0.000153326	0.615385	0.000430115
A0A1U8AMM7	LOC104601850	phosphoethanolamine N-methyltransferase-like OS=Nelumbo nucifera OX=4432 GN=LOC104601850 PE=4 SV=1	6	4	4	4	489	55.6	6.34	3.87	1.55842	1.48119	1.4604	0.69604	0.765347	0.744554	0.692079	0.721782	0.780198	0.490209	2.97033e-05	0.487569	4.10576e-05
A0A1U8BC75	LOC104609268	subtilisin-like protease SBT1.5 OS=Nelumbo nucifera OX=4432 GN=LOC104609268 PE=4 SV=1	4	3	3	3	786	83.3	8.31	4.34	1.27139	1.31662	1.28122	0.857424	0.764012	0.822026	0.820059	0.921337	0.777778	0.631512	9.89887e-05	0.65108	0.000550043
A0A1U8BAU4	LOC104612597	uncharacterized protein DDB_G0290685-like isoform X1 OS=Nelumbo nucifera OX=4432 GN=LOC104612597 PE=4 SV=1	3	2	2	2	648	73	5.58	5.22	1.39193	1.26156	1.25904	0.594617	0.603869	0.661901	0.529857	0.505467	0.603869	0.475494	0.000148717	0.41896	0.000138214
A0A1U8BK21	LOC104611923	nicotinamidase 1-like OS=Nelumbo nucifera OX=4432 GN=LOC104611923 PE=4 SV=1	6	1	2	1	245	26.9	5.59	2.69	1.3761	1.42214	1.36631	0.829579	0.859941	0.77669	0.770813	0.838394	0.555338	0.592192	4.52133e-05	0.519755	0.00156342
A0A1U8A540	LOC104600844	1-aminocyclopropane-1-carboxylate oxidase homolog 1-like OS=Nelumbo nucifera OX=4432 GN=LOC104600844 PE=3 SV=1	6	2	2	2	382	43.2	5.62	4.03	1.22029	1.23766	1.27239	0.710238	0.759598	0.929616	0.629799	0.681901	0.700183	0.643225	0.00288008	0.539329	2.5357e-05
A0A1U7ZFD4	LOC104589564	E3 ubiquitin-protein ligase RING1-like OS=Nelumbo nucifera OX=4432 GN=LOC104589564 PE=4 SV=1	6	2	3	1	361	38.8	4.88	4.25	1.15534	1.08297	1.17034	0.759929	0.597529	0.728155	0.723742	0.813769	0.793469	0.611859	0.0014577	0.683843	0.00072373
A0A1U7Z167	LOC104588186	NEDD8-conjugating enzyme Ubc12-like OS=Nelumbo nucifera OX=4432 GN=LOC104588186 PE=3 SV=1	5	1	2	1	183	20.9	8.54	5.55	1.39466	1.25025	1.39169	0.801187	0.8091	0.861523	0.787339	0.868447	0.727003	0.61235	0.000525908	0.590296	0.000931342
A0A1U7ZRS3	LOC104596610	BI1-like protein OS=Nelumbo nucifera OX=4432 GN=LOC104596610 PE=3 SV=1	9	2	3	2	243	27.1	7.85	5.36	0.531217	0.52381	0.475132	1.26455	1.24762	1.31534	1.37249	1.36508	1.48677	2.50138	9.05832e-06	2.76072	3.14556e-05
A0A1U8B9S9	LOC104612314	ARF guanine-nucleotide exchange factor GNOM-like OS=Nelumbo nucifera OX=4432 GN=LOC104612314 PE=4 SV=1	2	3	3	3	1473	164.8	6.2	5.39	1.31318	1.43112	1.22101	0.781962	0.887017	0.831516	0.814668	0.872151	0.759167	0.630592	0.00198748	0.616846	0.00183456
A0A1U7ZXJ8	LOC104597248	polyadenylate-binding protein-interacting protein 2-like OS=Nelumbo nucifera OX=4432 GN=LOC104597248 PE=4 SV=1	11	2	2	2	141	16.7	4.86	5.37	0.691023	0.68476	0.740084	1.18998	1.22129	1.22651	1.25261	1.18685	1.24635	1.71929	1.70341e-05	1.74198	4.36153e-05
A0A1U8A2U8	LOC104596157	probable methyltransferase PMT13 OS=Nelumbo nucifera OX=4432 GN=LOC104596157 PE=4 SV=1	4	2	2	2	593	66.6	8.35	5.46	1.21574	1.3139	1.3207	0.785228	0.852284	0.876579	0.741497	0.819242	0.793975	0.652953	0.000514738	0.61156	0.000260392
A0A1U7ZAQ4	LOC104588158	uncharacterized protein LOC104588158 isoform X1 OS=Nelumbo nucifera OX=4432 GN=LOC104588158 PE=4 SV=1	1	2	2	1	1887	208.1	6.24	4.53	1.25646	1.18086	1.24306	0.776077	0.767464	0.907177	0.885167	0.801914	0.751196	0.665887	0.00128643	0.662507	0.000806795
A0A1U8B840	LOC104611738	7-dehydrocholesterol reductase OS=Nelumbo nucifera OX=4432 GN=LOC104611738 PE=4 SV=1	5	2	2	2	434	49.9	8.65	4.26	1.59081	1.68685	1.77766	0.742171	0.731733	0.691023	0.808977	0.726514	0.682672	0.428247	6.77073e-05	0.438778	0.000133182
A0A1U7ZC87	LOC104588598	photosystem I reaction center subunit N, chloroplastic-like OS=Nelumbo nucifera OX=4432 GN=LOC104588598 PE=4 SV=1	15	2	2	2	175	18.8	8.6	4.3	1.47125	1.55891	1.57681	0.721018	0.732328	0.991517	0.295947	0.445806	0.630537	0.530687	0.00156636	0.297872	0.000455063
A0A1U7ZRD0	LOC104597097	ultraviolet-B receptor UVR8-like isoform X1 OS=Nelumbo nucifera OX=4432 GN=LOC104597097 PE=4 SV=1	4	2	2	2	488	50.8	6.04	4.35	0.780514	0.72591	0.736617	1.19486	1.17452	1.10064	1.32227	1.34261	1.32655	1.54702	0.000247773	1.77947	5.20717e-06
A0A1U8AQA8	LOC104606378	uncharacterized protein LOC104606378 OS=Nelumbo nucifera OX=4432 GN=LOC104606378 PE=4 SV=1	5	1	1	1	349	38	5.25	4.24	1.29712	1.33705	1.29062	0.766945	0.742804	0.763231	0.671309	0.670381	0.746518	0.579134	4.62568e-06	0.532056	3.01878e-05
A0A1U7ZAN8	LOC104592175	photosystem I reaction center subunit VI-2, chloroplastic-like isoform X1 OS=Nelumbo nucifera OX=4432 GN=LOC104592175 PE=4 SV=1	8	1	2	1	145	15.2	10.05	4.23	1.33135	1.39507	1.23534	0.634664	0.519116	0.598131	0.550552	0.743415	0.48853	0.442205	0.000215466	0.449925	0.00126325
A0A1U8AHV0	LOC104600443	Transmembrane 9 superfamily member OS=Nelumbo nucifera OX=4432 GN=LOC104600443 PE=3 SV=1	4	2	2	1	644	74.3	6.86	3.05	1.55635	1.36447	1.43959	0.864975	0.926904	0.861929	0.651777	0.697462	0.788832	0.608615	0.000677385	0.490338	0.000422935
A0A1U8B625	LOC104607383	uncharacterized protein LOC104607383 OS=Nelumbo nucifera OX=4432 GN=LOC104607383 PE=4 SV=1	10	1	1	1	197	22.9	9.5	3.64	0.402116	0.528219	0.59612	0.799824	0.829806	1.09788	0.9903	1.08642	1.48854	1.78683	0.0222908	2.33564	0.0139935
A0A1U8BBK2	LOC104609068	uncharacterized protein LOC104609068 OS=Nelumbo nucifera OX=4432 GN=LOC104609068 PE=4 SV=1	4	1	1	1	264	28.4	9.57	2.85	1.67776	1.80608	1.69487	0.596958	0.608365	0.619772	0.524715	0.480038	0.496198	0.352423	1.05159e-05	0.289831	8.43404e-06
A0A1U8AVA3	LOC104604282	Expansin OS=Nelumbo nucifera OX=4432 GN=LOC104604282 PE=3 SV=1	4	1	1	1	257	27.9	7.91	3.37	0.69697	0.733902	0.724432	1.14489	1.02462	1.24621	0.947917	1.00095	0.950758	1.5848	0.00295006	1.34534	0.000266161
A0A1U8AMH8	LOC104605537	leucine-rich repeat receptor-like serine/threonine-protein kinase BAM1 OS=Nelumbo nucifera OX=4432 GN=LOC104605537 PE=3 SV=1	3	3	3	2	1034	112.7	6.62	3.82	1.31584	1.31041	1.2371	0.689593	0.779186	0.751131	0.582805	0.667873	0.715837	0.574608	0.000116934	0.509019	0.000168649
A0A1U8B6A6	LOC104611200	zinc finger CCCH domain-containing protein 53-like isoform X1 OS=Nelumbo nucifera OX=4432 GN=LOC104611200 PE=4 SV=1	4	2	2	2	734	78.6	5.95	2.62	1.44729	1.50154	1.32651	0.978506	0.823951	0.753327	0.842375	0.741044	0.819857	0.597797	0.00243796	0.562126	0.00048776
A0A1U8Q6H8	LOC104599409	O-acyltransferase WSD1-like OS=Nelumbo nucifera OX=4432 GN=LOC104599409 PE=4 SV=1	4	2	2	2	474	52.3	8.32	2.78	0.525817	0.505796	0.584826	1.37935	1.30348	1.33298	1.30137	1.28451	1.31928	2.48435	1.60002e-05	2.41591	7.73856e-06
A0A1U7ZWE5	LOC104594287	protein CWC15 homolog OS=Nelumbo nucifera OX=4432 GN=LOC104594287 PE=4 SV=1	11	2	2	2	227	26.6	6.32	2.25	0.118644	0.122034	0.261017	1.29718	1.65198	1.37514	2.21243	1.61469	1.6452	8.61937	0.000409317	10.9077	0.00115763
A0A1U8B5D6	LOC104609915	uncharacterized protein LOC104609915 OS=Nelumbo nucifera OX=4432 GN=LOC104609915 PE=4 SV=1	16	1	2	1	157	17.5	9.89	3.44	1.39896	1.39896	1.32177	0.666956	0.67216	0.58196	0.464874	0.613183	0.554206	0.466316	4.69691e-05	0.396211	7.87224e-05
A0A1U8BFK4	LOC104610372	DNA-directed RNA polymerase subunit beta OS=Nelumbo nucifera OX=4432 GN=LOC104610372 PE=3 SV=1	2	3	3	3	1201	135.6	8.47	2.43	1.15824	1.15458	0.910623	0.534066	0.582418	0.600733	0.3663	0.502564	0.517216	0.532727	0.00399159	0.43	0.00297764
A0A1U8PYI7	LOC104591299	probable glycosyltransferase At5g03795 OS=Nelumbo nucifera OX=4432 GN=LOC104591299 PE=3 SV=1	8	3	3	2	462	52.9	8.75	4.65	1.41557	1.47092	1.2636	0.791745	0.669794	0.693246	0.617261	0.772983	0.685741	0.519213	0.000778411	0.500226	0.000835734
A0A1U8A4R0	LOC104597077	protein RETICULATA, chloroplastic OS=Nelumbo nucifera OX=4432 GN=LOC104597077 PE=4 SV=1	4	2	2	2	455	48.8	6.42	5.09	1.48821	1.4041	1.38359	0.964103	0.928205	0.795897	0.794872	0.694359	0.803077	0.628688	0.000931366	0.5361	0.000153081
A0A1U8ACT4	LOC104601574	Protein transport protein Sec61 subunit beta OS=Nelumbo nucifera OX=4432 GN=LOC104601574 PE=3 SV=1	12	1	2	1	85	8.6	11.31	5.95	1.52279	1.79178	1.49955	0.541555	0.543342	0.621984	0.447721	0.468275	0.500447	0.354557	0.000443724	0.294227	0.000283865
A0A1U8B1X8	LOC104609977	zinc finger protein VAR3, chloroplastic OS=Nelumbo nucifera OX=4432 GN=LOC104609977 PE=4 SV=1	5	2	2	2	417	47.2	8.41	3.98	1.23027	1.28412	1.31662	0.765088	0.773445	0.793872	0.69545	0.761374	0.66481	0.608822	4.72852e-05	0.553805	0.000115517
A0A1U8B7A6	LOC104611519	Mitogen-activated protein kinase OS=Nelumbo nucifera OX=4432 GN=LOC104611519 PE=3 SV=1	6	3	4	3	373	42.8	6.25	5.73	1.32703	1.29206	1.28072	0.81569	0.779773	0.794896	0.696597	0.692817	0.771267	0.612942	8.50733e-06	0.554048	3.74557e-05
A0A1U8BAV9	LOC104612608	Chlorophyll a-b binding protein, chloroplastic OS=Nelumbo nucifera OX=4432 GN=LOC104612608 PE=3 SV=1	7	2	3	2	269	29	5.41	8.45	1.61445	1.61632	1.65666	0.58818	0.575047	0.549719	0.594747	0.614447	0.571295	0.35048	4.79995e-07	0.364299	6.20024e-07
A0A1U8BD31	LOC104613265	uncharacterized protein LOC104613265 OS=Nelumbo nucifera OX=4432 GN=LOC104613265 PE=4 SV=1	12	1	1	1	100	11.4	9.98	2.91	1.21484	1.58478	1.21965	0.791908	0.845857	0.877649	0.762042	0.582852	0.754335	0.625839	0.0160137	0.522291	0.00921124
A0A1U7ZKY2	LOC104595013	high mobility group B protein 1-like isoform X1 OS=Nelumbo nucifera OX=4432 GN=LOC104595013 PE=4 SV=1	7	2	2	2	209	23.5	8.76	5.47	0.558824	0.554622	0.491597	1.11345	1.16387	1.16807	1.59034	1.41492	1.44853	2.1466	2.54705e-05	2.77487	8.13891e-05
A0A1U7ZTL4	LOC104597674	uncharacterized protein LOC104597674 OS=Nelumbo nucifera OX=4432 GN=LOC104597674 PE=4 SV=1	2	1	2	1	422	47.5	8.15	1.78	1.17042	1.16862	1.20469	0.812444	0.731289	0.703336	0.772768	0.715059	0.738503	0.634097	0.00024055	0.628244	2.78503e-05
A0A1U7ZLU2	LOC104595823	allene oxide synthase 1, chloroplastic-like OS=Nelumbo nucifera OX=4432 GN=LOC104595823 PE=3 SV=1	5	2	2	2	544	60.8	9.14	2.59	0.835714	0.87619	0.792857	1.45238	1.40714	1.32143	1.60119	1.32738	1.28929	1.6692	0.000248592	1.68394	0.00484645
A0A1U8B3B7	LOC104606829	uncharacterized protein LOC104606829 OS=Nelumbo nucifera OX=4432 GN=LOC104606829 PE=4 SV=1	8	2	2	2	172	18	9.33	5.16	1.70829	1.68827	1.66921	0.549094	0.586273	0.661582	0.563394	0.575786	0.530982	0.354723	6.31487e-06	0.329695	3.4119e-07
A0A1U7ZX88	LOC104598147	ATP-dependent 6-phosphofructokinase OS=Nelumbo nucifera OX=4432 GN=LOC104598147 PE=3 SV=1	4	2	4	1	530	58.1	7.5	6.14	0.706366	0.941478	0.73614	1.55852	1.55544	1.41478	0.673511	0.882957	0.796715	1.89966	0.00123818	0.98708	0.919721
A0A1U8AAY3	LOC104602585	probable leucine-rich repeat receptor-like protein kinase At1g68400 OS=Nelumbo nucifera OX=4432 GN=LOC104602585 PE=4 SV=1	2	2	2	1	674	74	7.68	5.19	1.7613	1.86347	1.50633	0.459313	0.414105	0.538879	0.575045	0.471067	0.45208	0.275242	0.000382758	0.291982	0.000427676
A0A1U8BBP5	LOC104611722	subtilisin-like protease SBT2.6 OS=Nelumbo nucifera OX=4432 GN=LOC104611722 PE=3 SV=1	1	1	1	1	819	87.5	7.52	2.07	1.41845	1.49021	1.38397	0.740913	0.733458	0.65424	0.665424	0.673812	0.557316	0.495875	6.62462e-05	0.441815	8.19156e-05
A0A1U7ZAP6	LOC104588557	FT-interacting protein 1 OS=Nelumbo nucifera OX=4432 GN=LOC104588557 PE=4 SV=1	2	2	2	1	1019	115.5	9.01	3.16	0.797583	0.831823	0.773414	1.40785	0.98993	1.21752	1.0574	1.14199	0.853978	1.50461	0.0295669	1.27075	0.0675753
A0A1U8A5W6	LOC104597417	uncharacterized protein LOC104597417 isoform X1 OS=Nelumbo nucifera OX=4432 GN=LOC104597417 PE=4 SV=1	5	1	3	1	137	15.6	8.44	5.86	0.54329	0.601732	0.5671	1.47835	1.38961	1.31061	1.40043	1.3171	1.21537	2.44058	8.88918e-05	2.29709	0.000191047
A0A1U8AXC8	LOC104604845	protein LHCP TRANSLOCATION DEFECT-like OS=Nelumbo nucifera OX=4432 GN=LOC104604845 PE=4 SV=1	9	2	2	2	175	19.1	7.03	5.3	1.4057	1.41159	1.34479	0.782908	0.875246	0.857564	0.629666	0.700393	0.816306	0.604437	0.000101608	0.515695	0.000326762
A0A1U7ZST0	LOC104593647	4-diphosphocytidyl-2-C-methyl-D-erythritol kinase, chloroplastic isoform X1 OS=Nelumbo nucifera OX=4432 GN=LOC104593647 PE=3 SV=1	2	1	2	1	416	45.7	7.62	1.73	1.31388	1.37033	1.43254	0.85933	0.756938	0.807656	0.627751	0.701435	0.700478	0.588796	0.000237927	0.493026	7.83094e-05
A0A1U7Z4A1	LOC104586150	Purple acid phosphatase OS=Nelumbo nucifera OX=4432 GN=LOC104586150 PE=3 SV=1	3	2	2	2	478	55.4	7.2	4.22	1.3248	1.28937	1.32776	0.67126	0.729331	0.813976	0.938976	0.887795	0.858268	0.561798	0.000183736	0.681149	9.50288e-05
A0A1U8BD50	LOC104613285	myosin-9 OS=Nelumbo nucifera OX=4432 GN=LOC104613285 PE=4 SV=1	2	2	2	2	754	87.2	5.01	3.66	1.49457	1.29812	1.37019	0.752221	0.768016	0.74926	0.617966	0.789733	1.03258	0.545174	0.000395995	0.586199	0.0125561
A0A1U8A7A2	LOC104597735	la-related protein 6A isoform X1 OS=Nelumbo nucifera OX=4432 GN=LOC104597735 PE=4 SV=1	6	2	2	2	371	40.6	8.34	1.68	1.0008	1.07401	0.99115	0.636364	0.742558	0.646822	0.58568	0.617056	0.750603	0.660719	0.00125451	0.637103	0.00286604
A0A1U8ANN6	LOC104602204	dynamin-related protein 4C OS=Nelumbo nucifera OX=4432 GN=LOC104602204 PE=3 SV=1	2	1	2	1	670	75.6	5.72	2.08	1.4697	1.55195	1.49567	0.715368	0.865801	1.03788	0.717532	0.957792	1.01082	0.57978	0.00277423	0.594633	0.00283727
A0A1U8AR66	LOC104605670	probable ADP-ribosylation factor GTPase-activating protein AGD5 OS=Nelumbo nucifera OX=4432 GN=LOC104605670 PE=4 SV=1	3	2	2	2	487	52.4	8.5	3.69	1.17105	1.12105	1.08158	0.747368	0.785965	0.701754	0.689474	0.712281	0.760526	0.662507	0.000435188	0.640926	0.00026535
A0A1U8Q8Y3	LOC109115534	uncharacterized protein LOC109115534 OS=Nelumbo nucifera OX=4432 GN=LOC109115534 PE=4 SV=1	16	1	1	1	108	11.7	7.17	3.16	0.858163	0.704082	0.680612	1.17449	1.42041	1.33673	0.927551	1.03673	1.06429	1.75296	0.00349457	1.35032	0.0197228
A0A1U8BDS6	LOC104610053	1-aminocyclopropane-1-carboxylate oxidase homolog 1-like OS=Nelumbo nucifera OX=4432 GN=LOC104610053 PE=3 SV=1	2	1	1	1	411	46.5	6.89	3.13	1.59049	1.53671	1.50569	0.809721	0.780765	0.83971	0.742503	0.764219	0.772492	0.524554	1.66548e-05	0.491964	7.56112e-06
A0A1U7ZLW5	LOC104591662	Lipoxygenase OS=Nelumbo nucifera OX=4432 GN=LOC104591662 PE=3 SV=1	2	2	2	2	923	103.5	7.58	4.02	1.31783	1.39147	1.34981	0.746124	0.766473	0.698643	0.706395	0.801357	0.911822	0.54476	3.02562e-05	0.596085	0.000976003
A0A1U8BAI4	LOC104612509	glucomannan 4-beta-mannosyltransferase 2-like OS=Nelumbo nucifera OX=4432 GN=LOC104612509 PE=4 SV=1	4	2	2	2	527	60.4	8.95	4.27	1.28802	1.46293	1.24144	0.822243	0.742395	0.712928	0.717681	0.754753	0.761407	0.570476	0.00158408	0.559524	0.00103982
A0A1U8APX3	LOC104606265	DNA helicase INO80 isoform X1 OS=Nelumbo nucifera OX=4432 GN=LOC104606265 PE=4 SV=1	1	1	1	1	1572	178.5	7.64	2.56	1.09551	1.06286	1.02449	0.638367	0.773061	0.606531	0.708571	0.6	0.654694	0.634009	0.00212461	0.616825	0.000409303
A0A1U7ZLF0	LOC104594105	glucan endo-1,3-beta-glucosidase 12-like OS=Nelumbo nucifera OX=4432 GN=LOC104594105 PE=3 SV=1	6	2	2	2	477	52	6.34	1.95	1.47464	1.55789	1.42201	0.678469	0.754067	0.749282	0.608612	0.652632	0.67177	0.489796	8.30587e-05	0.433942	4.32745e-05
A0A1U8BBZ0	LOC104612946	proteoglycan 4-like isoform X1 OS=Nelumbo nucifera OX=4432 GN=LOC104612946 PE=4 SV=1	1	2	2	2	1105	121.8	8.69	2.06	1.57335	1.48554	1.39979	0.850207	0.904959	0.922521	0.766529	0.691116	0.737603	0.600556	0.000406979	0.492354	0.000160185
A0A1U7ZG65	LOC104594223	stress-associated endoplasmic reticulum protein 2-like OS=Nelumbo nucifera OX=4432 GN=LOC104594223 PE=4 SV=1	25	2	2	1	68	7.4	10.73	4.21	1.46534	1.38177	1.49098	0.700855	0.710351	0.68661	0.670465	0.654321	0.737892	0.483581	2.45115e-05	0.475482	5.39368e-05
A0A1U7ZR86	LOC104592872	stress-associated endoplasmic reticulum protein 2-like OS=Nelumbo nucifera OX=4432 GN=LOC104592872 PE=4 SV=1	25	2	2	1	68	7.4	10.67	3.71	1.40931	1.39316	1.50617	0.670465	0.625831	0.681861	0.74169	0.721747	0.746439	0.459114	3.82991e-05	0.512894	4.17512e-05
A0A1U8B4Q2	LOC104606983	superoxide dismutase [Fe] 3, chloroplastic isoform X1 OS=Nelumbo nucifera OX=4432 GN=LOC104606983 PE=4 SV=1	4	1	1	1	263	30.1	8.76	2.09	1.43996	1.40666	1.32896	0.82442	0.847629	0.90111	0.776993	0.661958	0.902119	0.61624	0.000181191	0.560657	0.00134466
A0A1U7ZTD9	LOC104596051	uncharacterized protein LOC104596051 OS=Nelumbo nucifera OX=4432 GN=LOC104596051 PE=4 SV=1	14	1	1	1	90	10.2	9.41	2.2	1.73012	1.56479	1.70509	0.424486	0.50134	0.50849	0.504915	0.504021	0.493298	0.286863	3.36067e-05	0.300447	2.26913e-05
A0A1U7ZKM7	LOC104595527	hemiasterlin resistant protein 1-like OS=Nelumbo nucifera OX=4432 GN=LOC104595527 PE=4 SV=1	6	1	1	1	148	15	8.88	2.78	1.28746	1.32139	1.19416	0.786993	0.911404	0.71065	0.704995	0.716305	0.791706	0.633457	0.00264244	0.581908	0.000345786
A0A1U8BDR5	LOC104613532	1,4-dihydroxy-2-naphthoyl-CoA thioesterase 1-like isoform X2 OS=Nelumbo nucifera OX=4432 GN=LOC104613532 PE=4 SV=1	10	2	2	2	168	18.4	9.66	4.5	1.2666	1.37571	1.14326	0.851992	0.879507	0.778937	0.670778	0.789374	0.731499	0.663158	0.00445176	0.578947	0.00213512
A0A1U7ZWZ5	LOC104594837	probable E3 ubiquitin-protein ligase LOG2 OS=Nelumbo nucifera OX=4432 GN=LOC104594837 PE=4 SV=1	3	1	1	1	367	40.4	6.64	2.32	1.25144	1.50864	1.41267	0.65547	0.785029	0.755278	0.795585	0.614203	0.819578	0.526219	0.00146846	0.534269	0.00283711
A0A1U8BAV1	LOC104609076	probable sarcosine oxidase OS=Nelumbo nucifera OX=4432 GN=LOC104609076 PE=4 SV=1	2	1	1	1	412	45.5	6.68	2.03	1.23152	1.26167	1.20136	0.811284	0.871595	0.710117	0.968872	1.00973	0.660506	0.647709	0.000987613	0.714323	0.0344295
A0A1U8AT56	LOC104603825	3-hydroxy-3-methylglutaryl coenzyme A reductase OS=Nelumbo nucifera OX=4432 GN=LOC104603825 PE=3 SV=1	2	1	1	1	608	65.1	7.47	1.94	1.19265	1.09148	1.22661	0.50797	0.379071	0.516979	0.300069	0.314622	0.400554	0.399921	0.000309984	0.289183	8.45445e-05
A0A1U7Z463	LOC104586127	adenine phosphoribosyltransferase 5-like isoform X1 OS=Nelumbo nucifera OX=4432 GN=LOC104586127 PE=3 SV=1	5	1	1	1	189	20.7	5.44	2.49	1.31207	1.26987	1.28852	0.795878	0.731109	0.836114	0.888126	0.863592	0.827282	0.610548	0.000107642	0.666329	3.65856e-05
A0A1U7ZDV9	LOC104592063	beta-glucosidase 13-like isoform X1 OS=Nelumbo nucifera OX=4432 GN=LOC104592063 PE=3 SV=1	3	2	2	2	527	59.4	5.91	3.72	1.52122	1.69557	1.5655	0.605166	0.528598	0.649446	0.675277	0.498155	0.486162	0.372878	9.28565e-05	0.347029	0.000206044
A0A1U8A086	LOC104595402	uncharacterized protein LOC104595402 isoform X1 OS=Nelumbo nucifera OX=4432 GN=LOC104595402 PE=4 SV=1	4	1	1	1	216	23.3	6.3	2.49	1.38567	1.34249	1.29244	0.736016	0.870461	0.815505	0.817468	0.838077	0.716389	0.602392	0.000357189	0.589944	0.000287393
A0A1U7ZQY0	LOC104596396	mediator of RNA polymerase II transcription subunit 32 OS=Nelumbo nucifera OX=4432 GN=LOC104596396 PE=4 SV=1	12	1	1	1	144	15.5	4.79	2.16	1.15837	1.2371	1.05158	0.647059	0.849774	0.752941	0.780995	0.685068	0.885973	0.652665	0.00737775	0.682331	0.00991934
D3WCA0	rps16	30S ribosomal protein S16, chloroplastic OS=Nelumbo nucifera OX=4432 GN=rps16 PE=3 SV=1	17	2	2	2	86	10.1	10.51	3.7	1.24167	1.29305	1.26166	0.80019	0.80019	0.764034	0.756422	0.78687	0.810657	0.622807	1.5558e-05	0.62005	2.44623e-05
A0A1U8B4B8	LOC104610648	G-type lectin S-receptor-like serine/threonine-protein kinase SD2-2 OS=Nelumbo nucifera OX=4432 GN=LOC104610648 PE=4 SV=1	1	1	1	1	909	100.8	7.39	2.65	1.6087	1.51432	1.39979	0.773065	0.90456	0.858961	0.92789	0.779427	0.838812	0.560844	0.000762604	0.562954	0.000889671
A0A1U8Q6Q0	LOC104604387	serine/arginine-rich splicing factor SR45a OS=Nelumbo nucifera OX=4432 GN=LOC104604387 PE=4 SV=1	9	2	2	2	224	25.8	11.49	2.56	0.700944	0.644281	0.596013	1.09549	1.19203	1.1553	1.52676	1.24239	1.33893	1.77351	0.000267546	2.11622	0.00124416
A0A1U7ZQR9	LOC104596946	villin-1 isoform X1 OS=Nelumbo nucifera OX=4432 GN=LOC104596946 PE=4 SV=1	1	1	1	1	925	104	6	1.62	1.69639	1.58317	1.44188	0.651303	0.614228	0.681363	0.931864	0.699399	0.720441	0.412351	0.000263548	0.49809	0.00164429
A0A1U8AP30	LOC104602571	uncharacterized protein LOC104602571 OS=Nelumbo nucifera OX=4432 GN=LOC104602571 PE=4 SV=1	11	1	1	1	71	8	9.99	2.61	1.43264	1.3601	1.35492	0.602763	0.657168	0.623489	0.509499	0.506045	0.588083	0.454091	1.41952e-05	0.386633	2.0792e-05
A0A1U8B392	LOC104606814	protein EXORDIUM-like 5 OS=Nelumbo nucifera OX=4432 GN=LOC104606814 PE=4 SV=1	3	1	1	1	348	37.5	7.78	2.56	1.29273	1.24361	1.30943	0.816306	0.802554	0.804519	0.811395	0.817289	0.926326	0.63014	1.95844e-05	0.664368	0.000524551
A0A1U8Q685	LOC104603588	polygalacturonase inhibitor-like OS=Nelumbo nucifera OX=4432 GN=LOC104603588 PE=4 SV=1	5	2	2	1	347	38.8	8.79	4.55	0.490009	0.582971	0.579496	0.899218	1.35361	0.992181	0.877498	0.877498	1.03649	1.96372	0.0201005	1.68927	0.00341547
A0A1U8B073	LOC104609464	photosystem I reaction center subunit III, chloroplastic OS=Nelumbo nucifera OX=4432 GN=LOC104609464 PE=4 SV=1	5	1	2	1	223	24.6	9.79	6.02	1.81558	1.77712	2.01972	0.672584	0.537475	0.551282	0.532544	0.473373	0.482249	0.313829	0.000120902	0.265156	5.93429e-05
A0A1U8BL93	LOC104612103	PLASMODESMATA CALLOSE-BINDING PROTEIN 5-like OS=Nelumbo nucifera OX=4432 GN=LOC104612103 PE=4 SV=1	5	1	1	1	189	19.3	6.47	1.88	1.26497	1.27772	1.28557	0.734053	0.858685	0.856722	0.933268	0.740922	0.861629	0.639836	0.000383633	0.662394	0.00158251
A0A1U7YXJ6	LOC104588858	UPF0235 protein C15orf40 OS=Nelumbo nucifera OX=4432 GN=LOC104588858 PE=3 SV=1	10	1	1	1	127	13.2	9.07	2.23	1.25619	1.56857	1.35048	0.851429	0.749524	0.84381	0.664762	0.602857	0.63619	0.585538	0.00418686	0.455976	0.00130159
A0A1U8AX41	LOC104608352	Hexosyltransferase OS=Nelumbo nucifera OX=4432 GN=LOC104608352 PE=3 SV=1	1	1	1	1	682	78.2	9.25	2.01	1.18097	1.34422	1.20989	0.758396	0.784515	0.814366	0.666978	0.731343	0.838619	0.631119	0.000963834	0.598901	0.00214897
A0A1U7ZNF2	LOC104592447	protein WVD2-like 5 OS=Nelumbo nucifera OX=4432 GN=LOC104592447 PE=4 SV=1	2	1	1	1	514	55.4	6.64	2.36	1.28826	1.20845	1.29108	0.773709	0.768075	0.762441	0.662911	0.818779	0.815962	0.608329	5.44562e-05	0.606594	0.00103318
A0A1U7ZHL0	LOC104590241	digalactosyldiacylglycerol synthase 1, chloroplastic OS=Nelumbo nucifera OX=4432 GN=LOC104590241 PE=4 SV=1	1	1	1	1	798	90.8	8.03	2.85	0.41776	0.460141	0.487386	2.24924	2.10192	2.40666	0.387487	0.319879	0.261352	4.94974	3.75616e-05	0.709534	0.0338453
A0A1U8A2F0	LOC104596041	signal peptide peptidase-like 4 OS=Nelumbo nucifera OX=4432 GN=LOC104596041 PE=4 SV=1	1	1	1	1	538	59.6	7.71	2.12	0.649357	0.705398	0.687404	0.305913	0.419537	0.439589	0.336247	0.322365	0.275578	0.570493	0.00284238	0.457452	0.000116386
A0A1U7YXT5	LOC104588196	anoctamin-like protein At1g73020 OS=Nelumbo nucifera OX=4432 GN=LOC104588196 PE=4 SV=1	2	1	1	1	648	74.8	8.32	2.37	0.556213	0.434489	0.526627	1.39814	1.32122	1.3415	0.681319	0.541843	0.650888	2.67632	4.00459e-05	1.2351	0.100971
A0A1U7ZA44	LOC104592028	Derlin OS=Nelumbo nucifera OX=4432 GN=LOC104592028 PE=3 SV=1	6	1	1	1	240	27.1	9.7	1.62	0.798319	0.620798	0.932773	1.00105	1.34244	1.26261	1.17962	1.21429	1.15336	1.53327	0.0380375	1.50826	0.0123628
A0A1U8AQ32	LOC104605299	homeobox-leucine zipper protein HDG11-like isoform X1 OS=Nelumbo nucifera OX=4432 GN=LOC104605299 PE=4 SV=1	2	1	1	1	706	78.1	6.33	1.93	1.53863	1.39173	1.45158	1.02829	0.892274	0.986942	0.887922	0.818281	0.884657	0.663521	0.00110916	0.591259	0.000246331
A0A1U8QBH9	LOC104610325	glycine-rich protein-like isoform X2 OS=Nelumbo nucifera OX=4432 GN=LOC104610325 PE=4 SV=1	7	1	3	1	127	13.3	7.68	3.67	0.590759	0.573157	0.537954	1.12871	1.19692	1.0495	1.76788	1.60836	1.54785	1.98319	0.000250737	2.89334	9.08273e-05
A0A1U8AUJ2	LOC104604268	protein MID1-COMPLEMENTING ACTIVITY 1-like OS=Nelumbo nucifera OX=4432 GN=LOC104604268 PE=4 SV=1	2	1	1	1	409	46.6	6.81	2.09	0.950064	0.790013	0.919974	0.446223	0.477593	0.590909	0.439181	0.34315	0.444942	0.569434	0.00441333	0.461372	0.00128015
A0A1U8AZY8	LOC104609296	3-ketoacyl-CoA synthase OS=Nelumbo nucifera OX=4432 GN=LOC104609296 PE=3 SV=1	2	1	1	1	526	59.7	8.9	1.69	1.35782	1.36355	1.52385	0.808206	0.784351	0.816794	0.539122	0.607824	0.740458	0.567543	0.000378493	0.444594	0.000611489
A0A1U8B9X3	LOC104611214	uncharacterized protein LOC104611214 OS=Nelumbo nucifera OX=4432 GN=LOC104611214 PE=4 SV=1	4	1	2	1	190	21.1	9.44	5.89	0.481891	0.462777	0.475855	2.12475	2.11066	2.43964	0.334004	0.350101	0.280684	4.69901	8.31525e-05	0.679178	0.00220004
A0A1U8BKH5	LOC104611828	methylsterol monooxygenase 1-1-like OS=Nelumbo nucifera OX=4432 GN=LOC104611828 PE=3 SV=1	2	1	1	1	303	35.7	7.61	2.71	1.81189	1.78265	1.98051	0.568226	0.579922	0.605263	0.45614	0.451267	0.509747	0.31451	3.44779e-05	0.254196	2.76434e-05
A0A1U7ZV38	LOC104593925	Chlorophyll a-b binding protein, chloroplastic OS=Nelumbo nucifera OX=4432 GN=LOC104593925 PE=3 SV=1	3	1	1	1	292	31.2	6	2.65	1.29274	2.39103	1.34722	0.663462	0.577991	0.602564	0.63141	0.669872	1.50748	0.366532	0.0413408	0.558293	0.180819
A0A1U8A3P7	LOC104596774	SART-1 family protein DOT2 OS=Nelumbo nucifera OX=4432 GN=LOC104596774 PE=4 SV=1	2	1	1	1	851	96.9	5.68	2.02	0.231034	0.347126	0.296552	1.22989	1.68736	1.4977	1.62529	1.86667	1.71379	5.04731	0.000995438	5.95138	5.0404e-05
A0A1U7ZNB4	LOC104594586	uncharacterized protein LOC104594586 isoform X1 OS=Nelumbo nucifera OX=4432 GN=LOC104594586 PE=4 SV=1	1	1	1	1	1213	134.6	6.28	1.94	1.27072	1.30203	1.11234	0.713628	0.747698	0.881215	0.62523	0.796501	0.757827	0.635682	0.00454205	0.591454	0.00304982
A0A1U8AMJ6	LOC104605557	eukaryotic translation initiation factor 4B3-like OS=Nelumbo nucifera OX=4432 GN=LOC104605557 PE=4 SV=1	3	1	1	1	412	44.8	7.33	2.35	1.23726	1.15993	1.25923	0.727592	0.794376	0.660808	0.59051	0.546573	0.811072	0.596972	0.000553282	0.532805	0.00284061
A0A1U8AMU2	LOC104605663	transmembrane protein 184C-like OS=Nelumbo nucifera OX=4432 GN=LOC104605663 PE=4 SV=1	3	1	1	1	295	34.1	8.56	2.89	1.4582	1.37564	1.24665	0.850361	0.904025	0.842105	0.911249	0.864809	0.865841	0.636318	0.00155835	0.647446	0.00164123
A0A1U7Z6J9	LOC104586843	UDP-glycosyltransferase 74G1-like OS=Nelumbo nucifera OX=4432 GN=LOC104586843 PE=4 SV=1	2	1	1	1	462	51.4	5.35	1.63	1.2373	1.42907	1.06392	0.632224	0.900175	0.654116	0.467601	0.619089	0.753065	0.58615	0.0193785	0.493192	0.00925625
A0A1U8A294	LOC104596367	probable prolyl 4-hydroxylase 6 OS=Nelumbo nucifera OX=4432 GN=LOC104596367 PE=4 SV=1	3	1	1	1	317	35.5	6.89	2.43	1.42316	1.35714	1.57359	0.832251	0.951299	0.890693	0.924242	0.885281	0.985931	0.614218	0.00152857	0.642058	0.00180106
A0A1U7YZX0	LOC104589580	protein EARLY RESPONSIVE TO DEHYDRATION 15-like OS=Nelumbo nucifera OX=4432 GN=LOC104589580 PE=4 SV=1	4	1	1	1	157	17.9	4.63	2.07	1.50566	1.51604	1.51792	0.632075	0.654717	0.663208	0.684906	0.578302	0.681132	0.429551	1.09848e-07	0.428304	1.61383e-05
A0A1U8B7Q1	LOC104611629	BTB/POZ domain-containing protein NPY2 OS=Nelumbo nucifera OX=4432 GN=LOC104611629 PE=3 SV=1	2	1	1	1	630	70.2	8.19	1.71	1.46762	1.02691	1.10849	0.634987	0.675357	0.616484	0.603869	0.650126	0.625736	0.534781	0.0149279	0.521709	0.0134461
A0A1U8A6R8	LOC104601362	uncharacterized protein LOC104601362 OS=Nelumbo nucifera OX=4432 GN=LOC104601362 PE=4 SV=1	6	1	1	1	199	21.2	9.33	1.64	1.41092	1.4655	1.43975	1.01854	0.756952	0.743563	0.77034	0.84552	0.84861	0.583632	0.00274462	0.570985	3.3212e-05
A0A1U8B8R0	LOC104608417	17.3 kDa class II heat shock protein-like OS=Nelumbo nucifera OX=4432 GN=LOC104608417 PE=3 SV=1	5	1	1	1	190	21.5	8.51	2.53	0.631818	0.703409	0.613636	1.57841	1.48523	1.54773	1.38977	1.16818	1.24659	2.36618	2.15585e-05	1.95219	0.000926466
A0A1U7ZY95	LOC104595225	aldehyde dehydrogenase family 2 member C4-like OS=Nelumbo nucifera OX=4432 GN=LOC104595225 PE=3 SV=1	2	1	1	1	501	54.7	6.29	1.83	1.50475	1.6019	1.62302	0.835269	0.856389	0.708553	0.780359	0.691658	0.957761	0.507479	0.00018995	0.513731	0.000886735
A0A1U8BP11	LOC104612931	Hexosyltransferase OS=Nelumbo nucifera OX=4432 GN=LOC104612931 PE=3 SV=1	1	1	1	1	634	71.5	7.2	2.09	1.13831	1.26153	1.12909	0.607712	0.647108	0.685666	0.50461	0.6228	0.784577	0.549881	0.000392156	0.541805	0.00418509
A0A1U8AUE0	LOC104606534	transcription initiation factor IIF subunit alpha-like OS=Nelumbo nucifera OX=4432 GN=LOC104606534 PE=4 SV=1	1	1	1	1	540	58.9	4.98	1.95	1.19593	1.25878	1.25231	0.7939	0.759704	0.749538	0.703327	0.774492	0.754159	0.621291	4.1126e-05	0.602094	7.18278e-05
A0A1U8BCK5	LOC104613098	50S ribosomal protein L34, chloroplastic OS=Nelumbo nucifera OX=4432 GN=LOC104613098 PE=3 SV=1	5	1	1	1	151	16.4	12.37	2.47	0.729463	0.748083	0.780942	1.33187	1.18182	1.26944	1.38007	1.24535	1.28587	1.67507	0.000383197	1.73181	0.000207134
A0A1U8A3R2	LOC104600482	uncharacterized protein LOC104600482 isoform X1 OS=Nelumbo nucifera OX=4432 GN=LOC104600482 PE=4 SV=1	1	1	1	1	1519	166.5	6.76	2.04	1.54297	1.30878	1.46553	1.1152	0.696884	0.660057	0.498584	0.525968	0.629839	0.572616	0.0189299	0.383202	0.000368867
A0A1U7ZLU9	LOC104594196	protein TORNADO 1 OS=Nelumbo nucifera OX=4432 GN=LOC104594196 PE=4 SV=1	1	1	1	1	1386	157.9	8	2.41	0.234657	0.219314	0.24639	2.08935	1.91065	2.59747	0.213899	0.292419	0.221119	9.4201	0.000672079	1.03866	0.748335
A0A1U8BDJ3	LOC104613453	Glycosyltransferase OS=Nelumbo nucifera OX=4432 GN=LOC104613453 PE=3 SV=1	2	1	1	1	465	50.9	6.27	2.09	1.19001	1.1381	1.32125	0.842311	0.800196	0.67287	0.868756	0.926543	1.0333	0.634461	0.00397648	0.775094	0.0197671
A0A1U7ZYF1	LOC104598484	uncharacterized protein LOC104598484 isoform X1 OS=Nelumbo nucifera OX=4432 GN=LOC104598484 PE=4 SV=1	16	1	1	1	57	6.4	10.61	2.15	1.24929	1.30067	1.28354	0.751665	0.806851	0.760228	0.841104	0.795433	0.726927	0.604865	2.48299e-05	0.61653	0.000177222
A0A1U7Z555	LOC104586858	transmembrane protein 45B OS=Nelumbo nucifera OX=4432 GN=LOC104586858 PE=4 SV=1	3	1	1	1	278	30.9	8.03	1.95	1.37562	1.37562	1.1893	0.813677	0.920714	0.839445	0.664024	0.753221	0.977205	0.653169	0.00287415	0.607646	0.0100083
A0A1U7ZYR5	LOC104599022	uncharacterized protein LOC104599022 isoform X1 OS=Nelumbo nucifera OX=4432 GN=LOC104599022 PE=4 SV=1	2	1	1	1	329	36.6	8.57	1.88	1.24787	1.71383	1.22021	0.734043	0.857447	0.859574	0.970213	1.02128	1.01277	0.58611	0.0251718	0.718392	0.0712351
A0A1U7YVS8	LOC104586448	LOW QUALITY PROTEIN: transcription factor ILR3-like OS=Nelumbo nucifera OX=4432 GN=LOC104586448 PE=4 SV=1	5	1	1	1	141	15.5	8.35	2.15	0.480942	0.471973	0.494395	1.58184	1.41143	1.60426	1.40359	1.38677	1.37444	3.17661	6.78217e-05	2.87761	1.15328e-07
A0A1U8BDR2	LOC104613459	protein FATTY ACID EXPORT 1, chloroplastic OS=Nelumbo nucifera OX=4432 GN=LOC104613459 PE=4 SV=1	3	1	1	1	229	24.5	9.92	1.67	1.11522	1.09235	1.14952	0.712401	0.666667	0.846086	0.849604	0.640281	0.722955	0.662824	0.00258522	0.659156	0.00377754
A0A1U7YR69	LOC104586930	RAB6-interacting golgin-like OS=Nelumbo nucifera OX=4432 GN=LOC104586930 PE=4 SV=1	6	1	1	1	174	20.6	7.42	1.68	1.53495	1.39702	1.39609	0.702703	0.643989	0.572227	0.749301	0.615098	0.709226	0.443368	0.000175498	0.479113	0.000248041
A0A1U7YW63	LOC104588464	probable mannitol dehydrogenase OS=Nelumbo nucifera OX=4432 GN=LOC104588464 PE=3 SV=1	2	1	1	1	360	39	7.01	2.01	1.58123	1.54874	1.52888	0.65704	0.569495	0.610108	0.49278	0.427798	0.608303	0.394227	5.79475e-06	0.328167	4.53101e-05
A0A1U8ATI1	LOC104607267	uncharacterized protein LOC104607267 OS=Nelumbo nucifera OX=4432 GN=LOC104607267 PE=4 SV=1	1	1	1	1	698	75.4	7.39	1.62	1.2885	1.30994	1.41715	0.812865	0.865497	0.869396	0.679337	0.709552	0.796296	0.634466	0.00036465	0.544175	0.000325865
A0A1U7ZYD2	LOC104598950	DExH-box ATP-dependent RNA helicase DExH8 isoform X1 OS=Nelumbo nucifera OX=4432 GN=LOC104598950 PE=4 SV=1	1	1	1	1	1020	115.5	6.58	1.84	0.718718	0.826267	0.699069	1.16649	1.09928	1.21613	1.17787	1.23578	1.20165	1.55161	0.00137086	1.61106	0.000441744
A0A1U8ATQ9	LOC104604016	O-acyltransferase WSD1-like isoform X1 OS=Nelumbo nucifera OX=4432 GN=LOC104604016 PE=4 SV=1	2	1	1	1	507	56.4	8.69	1.95	1.24813	1.18563	1.28172	0.734142	0.768657	0.867537	0.701493	0.773321	0.767724	0.637961	0.000784988	0.603565	0.000174711
A0A1U7ZQ71	LOC104596186	UDP-galactose/UDP-glucose transporter 4-like OS=Nelumbo nucifera OX=4432 GN=LOC104596186 PE=4 SV=1	2	1	1	1	364	40.3	8.9	1.8	1.58723	1.67806	1.49371	0.48741	0.465827	0.517086	0.529676	0.644784	0.589029	0.308957	3.80826e-05	0.370559	9.11406e-05
A0A1U7ZD29	LOC104591818	long chain base biosynthesis protein 2a isoform X1 OS=Nelumbo nucifera OX=4432 GN=LOC104591818 PE=3 SV=1	2	1	1	1	489	53.9	7.71	2.15	1.27762	1.3714	1.33148	0.825441	0.734448	0.661096	0.65831	0.748375	0.675952	0.557966	0.000430346	0.52321	8.19616e-05
A0A1U8A4L1	LOC104600195	heat shock protein 83 OS=Nelumbo nucifera OX=4432 GN=LOC104600195 PE=3 SV=1	51	44	122	11	703	80.7	5.1	306.65	1.20352	1.21037	1.22114	0.969667	0.935421	0.933464	0.747554	0.761252	0.804305	0.780888	3.21623e-05	0.636339	1.59804e-05
A0A1U8BJF5	LOC104611516	heat shock protein 83-like OS=Nelumbo nucifera OX=4432 GN=LOC104611516 PE=3 SV=1	52	41	107	8	701	80.4	5.08	277.25	1.2622	1.23923	1.24211	0.916746	0.867943	0.88134	0.712919	0.747368	0.700478	0.712168	2.48143e-05	0.577198	4.76802e-06
A0A1U7YVD6	LOC104586338	cell division cycle protein 48 homolog OS=Nelumbo nucifera OX=4432 GN=LOC104586338 PE=4 SV=1	52	35	83	4	807	89.6	5.24	216.08	1.17821	1.24469	1.19483	0.834718	0.844875	0.829178	0.743306	0.626039	0.736842	0.693466	5.55797e-05	0.582185	0.000302893
A0A1U8AZG4	LOC104609133	heat shock 70 kDa protein-like OS=Nelumbo nucifera OX=4432 GN=LOC104609133 PE=3 SV=1	44	30	102	8	660	72.3	5.69	270.24	1.18533	1.1332	1.15927	0.950772	0.966216	0.992278	0.759653	0.745174	0.761583	0.836525	0.000605013	0.651679	1.43221e-05
A0A1U7ZZ18	LOC104595074	ruBisCO large subunit-binding protein subunit alpha isoform X1 OS=Nelumbo nucifera OX=4432 GN=LOC104595074 PE=3 SV=1	46	25	63	12	586	61.6	5.35	181.01	1.25912	1.23761	1.25631	0.909261	0.860617	0.860617	0.642657	0.653882	0.673527	0.700897	2.87087e-05	0.524925	7.73581e-07
A0A1U8A8Z1	LOC104602012	Coatomer subunit alpha OS=Nelumbo nucifera OX=4432 GN=LOC104602012 PE=4 SV=1	38	40	62	12	1218	136.4	7.33	147.17	1.21705	1.22965	1.23353	0.85562	0.859496	0.849806	0.819767	0.821705	0.803295	0.696946	3.34391e-07	0.664297	7.20551e-07
A0A1U8BCN0	LOC104613119	phosphoenolpyruvate carboxylase, housekeeping isozyme OS=Nelumbo nucifera OX=4432 GN=LOC104613119 PE=3 SV=1	43	39	71	16	964	109.9	6.76	165.36	1.25287	1.24617	1.21648	0.862069	0.838123	0.837165	0.770115	0.768199	0.787356	0.682908	9.16931e-06	0.625935	3.40908e-06
A0A1U8B7I4	LOC104608053	Plasma membrane ATPase OS=Nelumbo nucifera OX=4432 GN=LOC104608053 PE=3 SV=1	34	26	33	7	955	105	6.84	94.28	1.27164	1.26269	1.27363	0.882587	0.894527	0.866667	0.800995	0.840796	0.854726	0.694278	1.54138e-06	0.655605	1.19102e-05
A0A1U7YX07	LOC104587903	3-ketoacyl-CoA thiolase 2, peroxisomal OS=Nelumbo nucifera OX=4432 GN=LOC104587903 PE=3 SV=1	45	17	35	17	460	48.5	7.61	101.11	1.26357	1.25074	1.29023	0.872655	0.830207	0.871668	0.858835	0.813425	0.820336	0.6767	2.29461e-05	0.655163	1.81752e-05
A0A1U8BDJ4	LOC104609964	Tubulin beta chain OS=Nelumbo nucifera OX=4432 GN=LOC104609964 PE=3 SV=1	44	15	58	2	449	50.4	4.87	134.45	1.20594	1.22222	1.20402	0.819923	0.833333	0.881226	0.808429	0.805556	0.796935	0.697785	4.7319e-05	0.663766	4.46772e-07
A0A1U8QCL5	LOC104613267	GDP-mannose 3,5-epimerase 2 OS=Nelumbo nucifera OX=4432 GN=LOC104613267 PE=4 SV=1	46	18	42	8	376	42.5	6.34	123.18	1.22167	1.21182	1.23744	0.915271	0.918227	0.907389	0.803941	0.818719	0.817734	0.746645	2.82615e-06	0.664788	1.29904e-06
A0A1U8B9Z0	LOC104608549	legumin B-like OS=Nelumbo nucifera OX=4432 GN=LOC104608549 PE=4 SV=1	34	13	45	13	500	56.5	6.29	119.05	0.87434	0.870116	0.873284	0.887012	0.896515	0.897571	1.4509	1.40866	1.40127	1.0242	0.00417138	1.62767	3.83966e-06
A0A1U7Z169	LOC104589974	Coatomer subunit delta OS=Nelumbo nucifera OX=4432 GN=LOC104589974 PE=3 SV=1	41	20	39	20	528	58.1	5.9	92.07	1.29036	1.28528	1.32487	0.878173	0.914721	0.863959	0.877157	0.853807	0.863959	0.681156	2.94095e-05	0.665279	6.67123e-06
A0A1U7Z9R8	LOC104590780	oxygen-evolving enhancer protein 2, chloroplastic-like OS=Nelumbo nucifera OX=4432 GN=LOC104590780 PE=4 SV=1	52	11	29	11	260	28.1	7.44	83.56	1.25463	1.23707	1.27902	0.858537	0.875122	0.844878	0.778537	0.821463	0.806829	0.683829	1.2002e-05	0.638292	1.30808e-05
A0A1U7ZGS9	LOC104589993	Coatomer subunit beta OS=Nelumbo nucifera OX=4432 GN=LOC104589993 PE=4 SV=1	28	21	28	15	949	105.9	5.85	66.02	1.20865	1.17692	1.24904	0.868269	0.881731	0.859615	0.772115	0.817308	0.780769	0.717989	9.74534e-05	0.652116	7.30814e-05
A0A1U8AKE4	LOC104605215	probable fructokinase-1 OS=Nelumbo nucifera OX=4432 GN=LOC104605215 PE=3 SV=1	46	14	24	13	324	35.2	7.4	64.82	1.24879	1.23712	1.25948	0.841594	0.845481	0.82896	0.803693	0.830904	0.822157	0.67177	9.39337e-07	0.655942	1.97223e-06
A0A1U8A4V0	LOC104596764	Dihydrolipoamide acetyltransferase component of pyruvate dehydrogenase complex OS=Nelumbo nucifera OX=4432 GN=LOC104596764 PE=3 SV=1	28	9	21	7	489	50.9	8.78	59.49	1.25024	1.27837	1.20272	0.844811	0.85257	0.891368	0.776916	0.780795	0.821532	0.693787	0.000133376	0.63764	6.78966e-05
A0A1U8AKX6	LOC104605063	acetyl-CoA acetyltransferase, cytosolic 1-like isoform X1 OS=Nelumbo nucifera OX=4432 GN=LOC104605063 PE=3 SV=1	43	12	19	7	417	42.6	7.25	53.27	1.27342	1.19407	1.2543	0.865201	0.800191	0.845124	0.773423	0.795411	0.758126	0.674544	0.000192442	0.625225	5.96317e-05
A0A1U8B6I0	LOC104607803	la protein 1 OS=Nelumbo nucifera OX=4432 GN=LOC104607803 PE=4 SV=1	34	16	21	16	481	53	5.63	45.57	1.22652	1.19361	1.22168	0.85576	0.880929	0.878025	0.801549	0.813166	0.811229	0.717969	1.22771e-05	0.666135	3.09104e-06
A0A1U8AXN0	LOC104608516	glutamine--tRNA ligase OS=Nelumbo nucifera OX=4432 GN=LOC104608516 PE=3 SV=1	30	19	26	19	792	90.8	6.57	62.93	1.21483	1.19582	1.19487	0.821293	0.854563	0.864068	0.788023	0.780418	0.790875	0.704456	1.65081e-05	0.654363	5.43911e-07
A0A1U7Z648	LOC104587170	stem-specific protein TSJT1 OS=Nelumbo nucifera OX=4432 GN=LOC104587170 PE=4 SV=1	32	7	23	3	254	28.2	7.11	66.16	0.727079	0.816631	0.791045	1.11301	1.1258	1.17164	1.28678	1.30171	1.32623	1.46073	0.000362638	1.67671	5.41209e-05
A0A1U8AWH0	LOC104604599	late histone H2B.2.2-like OS=Nelumbo nucifera OX=4432 GN=LOC104604599 PE=3 SV=1	64	17	33	17	233	26.1	9.8	67.31	0.840125	0.799373	0.814002	1.09091	1.09404	1.07837	1.23093	1.25496	1.24765	1.33007	3.03036e-05	1.52172	6.67191e-06
A0A1U7YU09	LOC104585910	sulfite reductase [ferredoxin], chloroplastic-like OS=Nelumbo nucifera OX=4432 GN=LOC104585910 PE=4 SV=1	29	20	26	14	687	77.4	8.94	63.16	1.26295	1.23705	1.23207	0.908367	0.938247	0.909363	0.804781	0.85757	0.809761	0.738457	1.86231e-05	0.662397	2.67067e-05
A0A1U8AKE7	LOC104601430	dnaJ protein homolog OS=Nelumbo nucifera OX=4432 GN=LOC104601430 PE=3 SV=1	32	13	26	4	417	46.6	6.48	60.16	1.23496	1.21012	1.2426	0.832856	0.842407	0.842407	0.762178	0.78319	0.801337	0.682725	2.9128e-06	0.636364	7.49238e-06
A1E2A9	LOC104609367	17.1 kDa class II heat shock protein OS=Nelumbo nucifera OX=4432 GN=LOC104609367 PE=2 SV=1	52	7	32	5	156	17.5	6.23	59.68	1.1975	1.18304	1.18979	0.979769	0.910405	0.965318	0.752408	0.744701	0.711946	0.799784	0.000379562	0.618726	4.12969e-06
A0A1U8A1U3	LOC104596223	probable fructokinase-7 OS=Nelumbo nucifera OX=4432 GN=LOC104596223 PE=3 SV=1	36	11	18	10	343	36.9	7.8	43.65	0.796296	0.814815	0.755144	1.11728	1.10288	1.09053	1.24897	1.19444	1.16667	1.39913	8.18843e-05	1.52565	0.000157263
A0A1U8A804	LOC104601720	Glycosyltransferase OS=Nelumbo nucifera OX=4432 GN=LOC104601720 PE=3 SV=1	28	7	13	7	496	55.7	6.19	33.02	0.817888	0.825431	0.832974	1.14871	1.14009	1.17888	1.25539	1.27263	1.30496	1.40035	1.23268e-05	1.54787	7.53531e-06
A0A1U8ADL9	LOC104602864	probable methyltransferase PMT3 OS=Nelumbo nucifera OX=4432 GN=LOC104602864 PE=4 SV=1	33	16	19	16	621	70.6	6.83	32.05	1.21714	1.24381	1.20762	0.813333	0.895238	0.860952	0.746667	0.766667	0.771429	0.700415	0.000149508	0.622793	4.03007e-06
A0A1U7ZD01	LOC104593392	CBS domain-containing protein CBSX3, mitochondrial-like OS=Nelumbo nucifera OX=4432 GN=LOC104593392 PE=4 SV=1	44	9	31	7	205	22.8	9.32	65.23	1.24195	1.27512	1.23512	0.833171	0.832195	0.861463	0.830244	0.834146	0.813659	0.673427	1.27845e-05	0.660426	6.75358e-06
A0A1U8AYX1	LOC104605294	Eukaryotic translation initiation factor 3 subunit H OS=Nelumbo nucifera OX=4432 GN=LOC104605294 PE=3 SV=1	29	8	13	2	388	44.4	5.33	35.45	1.15704	1.26646	1.3465	0.928065	0.992908	0.960486	0.839919	0.924012	0.717325	0.764311	0.00695682	0.658156	0.00616497
A0A1U8AIP2	LOC104600649	enolase 1, chloroplastic-like OS=Nelumbo nucifera OX=4432 GN=LOC104600649 PE=3 SV=1	30	13	24	5	494	53	7.75	53.65	1.25617	1.20304	1.22106	0.816888	0.815939	0.851992	0.755218	0.796964	0.771347	0.675174	3.45431e-05	0.631348	2.16593e-05
A0A1U8ABM6	LOC104598910	glyoxysomal fatty acid beta-oxidation multifunctional protein MFP-a OS=Nelumbo nucifera OX=4432 GN=LOC104598910 PE=3 SV=1	19	16	18	16	725	78.9	8.82	43.76	1.22126	1.20881	1.22893	0.882184	0.812261	0.863027	0.754789	0.835249	0.772031	0.698953	7.11198e-05	0.64555	6.72084e-05
A0A1U7ZVN1	LOC104594498	Non-specific lipid-transfer protein OS=Nelumbo nucifera OX=4432 GN=LOC104594498 PE=3 SV=1	55	6	69	6	119	11.9	8.72	176.81	0.793846	0.8	0.801026	1.06667	1.06872	1.05846	1.21333	1.19795	1.25641	1.33362	2.62424e-07	1.53148	1.77212e-05
A0A1U8AVF4	LOC104604316	Plastocyanin OS=Nelumbo nucifera OX=4432 GN=LOC104604316 PE=3 SV=1	12	2	10	2	166	16.6	5.16	31.65	1.22957	1.18191	1.21206	0.950389	0.933852	0.911479	0.761673	0.787938	0.758755	0.771544	0.000103633	0.637047	1.26025e-05
A0A1U7ZZ17	LOC104595440	MLP-like protein 423 OS=Nelumbo nucifera OX=4432 GN=LOC104595440 PE=4 SV=1	53	9	23	9	158	17.7	5.47	65.96	1.30957	1.29883	1.32227	0.880859	0.87207	0.900391	0.702148	0.762695	0.716797	0.675031	2.4429e-06	0.555031	7.38541e-06
A0A1U7Z957	LOC104588098	copper transport protein ATX1-like OS=Nelumbo nucifera OX=4432 GN=LOC104588098 PE=4 SV=1	73	6	12	6	110	11.6	4.94	32	1.20873	1.18975	1.22486	0.836812	0.834915	0.832068	0.758065	0.806452	0.796015	0.691019	3.38197e-06	0.651479	1.92232e-05
A0A1U8Q3X2	LOC109114486	Cysteine proteinase inhibitor OS=Nelumbo nucifera OX=4432 GN=LOC109114486 PE=3 SV=1	40	4	12	4	122	13.8	10.05	36.43	0.694634	0.900488	0.643902	1.05756	0.985366	1.0361	1.18341	1.13366	1.12098	1.37516	0.0262169	1.53551	0.00775801
A0A1U7ZP57	LOC104596440	stem-specific protein TSJT1 OS=Nelumbo nucifera OX=4432 GN=LOC104596440 PE=4 SV=1	30	6	12	3	255	27.8	6.15	34.43	1.21607	1.25485	1.1976	0.87627	0.819021	0.818098	0.676824	0.695291	0.679594	0.685125	0.000113638	0.559275	7.12384e-06
A0A1U8AT37	LOC104603641	SKP1-like protein 1B OS=Nelumbo nucifera OX=4432 GN=LOC104603641 PE=3 SV=1	58	11	13	8	154	17.5	4.7	25.67	1.23574	1.18726	1.1654	0.868821	0.836502	0.835551	0.782319	0.750951	0.841255	0.708079	0.000119183	0.661722	0.000274404
A0A1U7Z7Z1	LOC104587276	binding partner of ACD11 1-like OS=Nelumbo nucifera OX=4432 GN=LOC104587276 PE=4 SV=1	28	7	12	5	279	29.9	5.43	31.51	1.24038	1.19904	1.26731	0.850962	0.859615	0.861538	0.813462	0.760577	0.7625	0.693904	4.71484e-05	0.63035	6.49679e-05
A0A1U7ZZB6	LOC104598738	probable enoyl-CoA hydratase 1, peroxisomal OS=Nelumbo nucifera OX=4432 GN=LOC104598738 PE=4 SV=1	38	9	13	9	265	29.1	7.4	24.29	1.09537	1.11759	1.05556	0.89537	0.927778	1.00463	0.693519	0.771296	0.698148	0.865156	0.0167303	0.661756	0.000288436
A0A1U7ZUI6	LOC104597946	glycine-rich RNA-binding protein 3, mitochondrial-like OS=Nelumbo nucifera OX=4432 GN=LOC104597946 PE=4 SV=1	20	3	11	3	288	28.2	4.78	36.3	0.795597	0.844864	0.781971	1.16247	1.07128	1.06918	1.18134	1.2065	1.36792	1.36348	0.00125864	1.55041	0.00194441
A0A1U8AT08	LOC104603616	L-ascorbate peroxidase 3, peroxisomal OS=Nelumbo nucifera OX=4432 GN=LOC104603616 PE=3 SV=1	30	10	16	8	284	31.4	7.94	34.32	1.24734	1.25411	1.28406	0.844444	0.877295	0.842512	0.780676	0.762319	0.769082	0.677386	1.40227e-05	0.610771	2.4986e-06
A0A1U8A593	LOC104597229	protein LURP-one-related 10 OS=Nelumbo nucifera OX=4432 GN=LOC104597229 PE=4 SV=1	20	3	7	3	213	23.7	6.54	19.2	1.2069	1.25714	1.30148	0.88867	0.902463	0.826601	0.828571	0.775369	0.86601	0.695186	0.000440334	0.655939	0.000339081
A0A1U7ZDR3	LOC104593564	uncharacterized protein Os08g0359500-like isoform X1 OS=Nelumbo nucifera OX=4432 GN=LOC104593564 PE=4 SV=1	34	7	12	5	172	19.9	4.56	26.67	1.20276	1.22146	1.24409	0.958661	0.966535	0.917323	0.775591	0.770669	0.785433	0.774886	0.000142817	0.635632	3.95856e-06
A0A1U8B2H4	LOC104610175	NADPH-dependent pterin aldehyde reductase isoform X1 OS=Nelumbo nucifera OX=4432 GN=LOC104610175 PE=3 SV=1	30	7	10	7	245	26.4	8.87	25.44	0.761905	0.758929	0.72619	1.11905	1.06151	1.09524	1.10714	1.15179	1.1369	1.45784	7.11088e-05	1.51126	2.52896e-05
A0A1U8BN35	LOC104612656	conserved oligomeric Golgi complex subunit 5 OS=Nelumbo nucifera OX=4432 GN=LOC104612656 PE=4 SV=1	12	10	10	10	842	92.9	7.21	23.97	1.16682	1.13365	1.15071	0.922275	0.89763	0.909953	0.762085	0.788626	0.747867	0.790991	3.57895e-05	0.666026	1.49703e-05
A0A1U7ZW84	LOC104598389	Eukaryotic translation initiation factor 5A OS=Nelumbo nucifera OX=4432 GN=LOC104598389 PE=3 SV=1	44	7	28	1	159	17.3	5.58	41.55	1.2389	1.11992	1.21719	0.924457	0.878187	0.886686	0.743154	0.68933	0.744098	0.752046	0.00166507	0.608661	0.000334391
A0A1U7ZQW7	LOC104593119	Oleosin OS=Nelumbo nucifera OX=4432 GN=LOC104593119 PE=3 SV=1	17	2	19	2	137	14.5	9.25	50.27	0.737968	0.735829	0.727273	1.09626	1.08235	1.07594	1.44278	1.41604	1.37861	1.47862	8.56336e-07	1.92517	3.58383e-06
A0A1U7ZCZ7	LOC104589240	GrpE protein homolog OS=Nelumbo nucifera OX=4432 GN=LOC104589240 PE=3 SV=1	23	6	8	6	364	40.8	4.77	24.8	1.19364	1.21098	1.19075	0.887283	0.922929	0.901734	0.753372	0.786127	0.787091	0.754287	1.70616e-05	0.647106	4.9362e-06
A0A1U8B9H6	LOC104611109	probable acyl-activating enzyme 18, peroxisomal isoform X1 OS=Nelumbo nucifera OX=4432 GN=LOC104611109 PE=4 SV=1	16	11	11	10	733	81	8.25	24.23	1.19149	1.18279	1.16634	0.948743	0.922631	0.938104	0.813346	0.747582	0.760155	0.793499	2.10018e-05	0.655559	4.57576e-05
A0A1U8A5H4	LOC104600457	conserved oligomeric Golgi complex subunit 3 isoform X1 OS=Nelumbo nucifera OX=4432 GN=LOC104600457 PE=4 SV=1	12	9	11	9	782	88.1	6.58	17.92	1.2433	1.33863	1.27905	0.890765	0.90566	0.875869	0.826216	0.771599	0.799404	0.69213	0.000168571	0.620885	0.000107432
A0A1U7ZRZ1	LOC104593439	acidic endochitinase-like OS=Nelumbo nucifera OX=4432 GN=LOC104593439 PE=3 SV=1	22	5	7	5	298	32.1	8.4	16.64	0.729211	0.940299	0.712154	1.18763	1.22814	1.13753	1.18443	1.16311	1.37953	1.49194	0.00742335	1.56491	0.0111869
A0A1U8ARR4	LOC104606733	ubiquitin-conjugating enzyme E2 variant 1A-like OS=Nelumbo nucifera OX=4432 GN=LOC104606733 PE=4 SV=1	35	7	11	4	159	18.2	5	27.2	1.14681	1.28503	1.18017	0.86654	0.837941	0.823642	0.726406	0.825548	0.840801	0.699921	0.0011488	0.662444	0.00178304
A0A1U7Z5I6	LOC104586511	vesicle-associated membrane protein 721-like OS=Nelumbo nucifera OX=4432 GN=LOC104586511 PE=3 SV=1	28	7	10	5	222	24.9	8.41	21.43	1.24148	1.21908	1.22298	0.916261	0.884129	0.824732	0.798442	0.812074	0.819864	0.712662	0.000218472	0.659794	1.48356e-06
A0A1U7ZBZ6	LOC104591547	Protein-L-isoaspartate O-methyltransferase OS=Nelumbo nucifera OX=4432 GN=LOC104591547 PE=3 SV=1	31	8	9	8	302	33	8.32	20.19	0.798561	0.77184	0.802672	1.13361	1.09764	1.09353	1.22405	1.18602	1.16855	1.40104	3.80285e-05	1.50801	2.96788e-05
A0A1U7ZHY9	LOC104590354	protein SGT1 homolog A OS=Nelumbo nucifera OX=4432 GN=LOC104590354 PE=4 SV=1	23	7	7	5	366	40.8	5.27	17.76	1.21455	1.15765	1.19963	0.854478	0.797575	0.817164	0.79944	0.746269	0.741604	0.691303	0.000103428	0.640376	7.01895e-05
A0A1U7YML4	LOC104585794	Acyl carrier protein OS=Nelumbo nucifera OX=4432 GN=LOC104585794 PE=3 SV=1	12	2	6	2	138	14.8	5.55	20.72	1.25476	1.16449	1.23069	0.954865	0.976931	1.02608	0.814443	0.817452	0.791374	0.810387	0.00252471	0.663919	0.000131858
A0A1U8AKW0	LOC104605057	Peptidyl-prolyl cis-trans isomerase OS=Nelumbo nucifera OX=4432 GN=LOC104605057 PE=3 SV=1	39	7	9	4	230	26	8.22	17.3	1.2036	1.25758	1.18277	0.840909	0.833333	0.849432	0.767992	0.766098	0.767992	0.692568	8.09462e-05	0.631757	3.64657e-05
A0A1U7Z3G6	LOC104586334	ras-related protein RABF1-like OS=Nelumbo nucifera OX=4432 GN=LOC104586334 PE=4 SV=1	25	4	8	2	201	21.9	6.05	19.36	1.11874	1.12954	1.18842	1.06575	1.12463	1.15407	0.646712	0.694799	0.691855	0.973158	0.414513	0.591662	6.19894e-05
A0A1U7Z939	LOC104592333	ADP,ATP carrier protein OS=Nelumbo nucifera OX=4432 GN=LOC104592333 PE=3 SV=1	8	5	8	1	631	68.7	9.51	21.82	1.16714	1.20228	1.283	0.818613	0.808167	0.809117	0.868946	0.794872	0.744539	0.666927	0.000298378	0.659386	0.00113791
A0A1U8AHW4	LOC104600652	Conserved oligomeric Golgi complex subunit 8 OS=Nelumbo nucifera OX=4432 GN=LOC104600652 PE=3 SV=1	14	7	8	7	561	62.2	5.21	20.38	1.19561	1.2605	1.24714	0.830153	0.810115	0.842557	0.76813	0.790076	0.79771	0.670446	4.96451e-05	0.636176	3.20677e-05
A0A1U8AHF7	LOC104604450	clathrin interactor EPSIN 1-like OS=Nelumbo nucifera OX=4432 GN=LOC104604450 PE=4 SV=1	14	7	7	7	558	60.4	5.1	17.11	1.20557	1.1489	1.21902	0.861671	0.913545	0.896254	0.829971	0.732949	0.79731	0.747581	0.00033642	0.660484	0.000345921
A0A1U7Z1C0	LOC104588243	oleosin 16 kDa OS=Nelumbo nucifera OX=4432 GN=LOC104588243 PE=4 SV=1	31	5	14	5	143	15.2	9.09	36.73	0.881537	0.875133	0.869797	0.972252	1.00107	0.990395	1.36926	1.35966	1.35326	1.1284	0.000243565	1.55425	1.18875e-07
A0A1U7ZZR4	LOC104599307	actin-depolymerizing factor 2-like OS=Nelumbo nucifera OX=4432 GN=LOC104599307 PE=3 SV=1	36	4	9	1	139	16	6.2	23.7	1.23974	1.20336	1.24534	0.871269	0.845149	0.818097	0.668843	0.790112	0.645522	0.687152	4.49764e-05	0.570561	0.000349126
A0A1U7ZGL7	LOC104589929	serine/arginine repetitive matrix protein 2 OS=Nelumbo nucifera OX=4432 GN=LOC104589929 PE=4 SV=1	7	9	10	9	1295	143.2	9.06	13.53	1.11571	1.0397	1.06166	0.695946	0.751689	0.715372	0.638514	0.72973	0.696791	0.672355	0.000228036	0.641901	0.000389795
A0A1U7ZYB6	LOC104598458	dnaJ protein homolog 2-like isoform X1 OS=Nelumbo nucifera OX=4432 GN=LOC104598458 PE=3 SV=1	18	6	9	3	413	46.2	6.6	20.26	1.18901	1.18622	1.21508	0.852886	0.814711	0.820298	0.748603	0.743017	0.741155	0.692946	1.66459e-05	0.621888	1.14258e-06
A0A1U8BCY6	LOC104613227	probable prolyl 4-hydroxylase 4 OS=Nelumbo nucifera OX=4432 GN=LOC104613227 PE=4 SV=1	18	5	6	4	303	33.5	6.64	15.2	1.21944	1.20885	1.18576	0.860443	0.889317	0.886429	0.797883	0.741097	0.834456	0.729427	1.76376e-05	0.656724	0.000139019
A0A1U7YYX2	LOC104588525	Transmembrane 9 superfamily member OS=Nelumbo nucifera OX=4432 GN=LOC104588525 PE=3 SV=1	12	7	8	2	657	74.4	7.42	15.37	1.19754	1.17486	1.22212	0.872401	0.825142	0.89414	0.73724	0.791115	0.73724	0.72101	0.000167534	0.630292	3.96395e-05
A0A1U8AQJ4	LOC104605436	probable steroid-binding protein 3 OS=Nelumbo nucifera OX=4432 GN=LOC104605436 PE=3 SV=1	52	5	10	5	99	10.9	5.52	17.67	1.10357	1.24015	1.19157	0.768103	0.906508	0.823098	0.68011	0.739688	0.714024	0.706508	0.0036572	0.603578	0.00042743
A0A1U7ZPG1	LOC104594898	dnaJ homolog subfamily B member 13-like OS=Nelumbo nucifera OX=4432 GN=LOC104594898 PE=4 SV=1	18	6	7	2	341	37.5	9.23	15.03	1.23883	1.41748	1.24757	0.692233	1.14078	0.830097	0.683495	0.774757	0.683495	0.682169	0.0461311	0.54862	0.000861762
A0A1U8AB22	LOC104598767	Peptidyl-prolyl cis-trans isomerase OS=Nelumbo nucifera OX=4432 GN=LOC104598767 PE=3 SV=1	25	5	7	2	234	26.2	8.7	19.1	1.14299	1.17121	1.22954	0.868297	0.878645	0.859831	0.737535	0.804327	0.714958	0.735599	0.000277685	0.636846	0.000316341
A0A1U8A5J4	LOC104599351	seipin-1 OS=Nelumbo nucifera OX=4432 GN=LOC104599351 PE=4 SV=1	19	7	9	7	424	47.3	8.15	19.8	1.21134	1.22671	1.21614	0.85975	0.87512	0.84342	0.801153	0.741595	0.829971	0.705573	3.93033e-06	0.649317	8.55447e-05
A0A1U8ANM0	LOC104602193	cytochrome b5 OS=Nelumbo nucifera OX=4432 GN=LOC104602193 PE=3 SV=1	46	5	8	3	135	15	5.53	19.88	1.23575	1.23961	1.25507	0.844444	0.843478	0.877295	0.828986	0.77971	0.756522	0.687646	6.5676e-06	0.634033	3.32469e-05
A0A1U8AWQ9	LOC104608239	uncharacterized protein LOC104608239 OS=Nelumbo nucifera OX=4432 GN=LOC104608239 PE=4 SV=1	24	4	7	4	191	21.1	9.36	15.06	1.20693	1.20982	1.19538	0.871992	0.868142	0.891242	0.801732	0.774783	0.80462	0.728484	2.59973e-06	0.659206	2.53688e-06
A0A1U7ZST3	LOC104593247	nascent polypeptide-associated complex subunit alpha-like protein 4 OS=Nelumbo nucifera OX=4432 GN=LOC104593247 PE=4 SV=1	20	3	6	3	218	23.8	4.5	14.04	1.17313	1.25071	1.13434	0.866604	0.869442	0.81457	0.768212	0.859035	0.725639	0.716831	0.000958727	0.66126	0.00152563
A0A1U7ZNV4	LOC104595812	exocyst complex component SEC3A isoform X1 OS=Nelumbo nucifera OX=4432 GN=LOC104595812 PE=4 SV=1	9	7	8	7	889	100.9	5.8	12.14	1.01967	1.08896	1.03593	0.731394	0.838323	0.791275	0.630453	0.682635	0.735672	0.750816	0.00220039	0.651523	0.000583432
A0A1U7Z126	LOC104589935	ras GTPase-activating protein-binding protein 1-like isoform X1 OS=Nelumbo nucifera OX=4432 GN=LOC104589935 PE=4 SV=1	12	6	7	3	470	50.9	5.1	12.28	1.20439	1.24355	1.24737	0.905444	0.789876	0.919771	0.711557	0.772684	0.758357	0.707676	0.00114754	0.606875	3.01162e-05
A0A1U7ZQ11	LOC104592914	conserved oligomeric Golgi complex subunit 2 OS=Nelumbo nucifera OX=4432 GN=LOC104592914 PE=4 SV=1	11	7	7	7	747	83.6	5.53	12.03	1.30647	1.27761	1.28259	0.886567	0.894527	0.866667	0.785075	0.832836	0.81592	0.684766	4.79138e-06	0.629439	8.63786e-06
A0A1U8AFD1	LOC104599664	peroxisomal 2,4-dienoyl-CoA reductase OS=Nelumbo nucifera OX=4432 GN=LOC104599664 PE=4 SV=1	20	5	7	5	297	31.9	9.33	18.59	1.27957	1.21408	1.29032	0.874878	0.827957	0.861193	0.789834	0.813294	0.824047	0.677603	0.000123514	0.641436	6.29442e-05
A0A1U7ZYR3	LOC104598563	vesicle-associated protein 1-3-like OS=Nelumbo nucifera OX=4432 GN=LOC104598563 PE=4 SV=1	25	6	8	2	228	25	8.1	19.23	1.33626	1.20955	1.23294	0.900585	0.835283	0.856725	0.748538	0.815789	0.810916	0.686097	0.000806096	0.628579	0.000464599
A0A1U8B6F0	LOC104611250	1-Cys peroxiredoxin-like OS=Nelumbo nucifera OX=4432 GN=LOC104611250 PE=4 SV=1	29	6	12	4	219	24.3	5.49	25.73	1.2335	1.21281	1.31626	0.872906	0.93202	0.983251	0.722167	0.775369	0.803941	0.741032	0.0019363	0.611678	0.000252569
A0A1U8AXJ1	LOC104608483	ubiquitin fusion degradation protein 1 homolog isoform X1 OS=Nelumbo nucifera OX=4432 GN=LOC104608483 PE=4 SV=1	20	5	7	1	316	35	7.37	19.62	1.34406	1.32093	1.31489	0.897384	1.01006	0.950704	1.01006	0.805835	0.407445	0.71815	0.000376881	0.558645	0.0297977
A0A1U7ZCX8	LOC104588804	alpha,alpha-trehalose-phosphate synthase [UDP-forming] 5-like OS=Nelumbo nucifera OX=4432 GN=LOC104588804 PE=4 SV=1	9	5	6	4	856	96.7	6.05	11.22	1.2208	1.26497	1.26791	0.919529	0.872424	0.930324	0.754661	0.727184	0.85476	0.725229	0.000125116	0.622484	0.000344688
A0A1U8B183	LOC104609806	transcription factor TGA2.3-like OS=Nelumbo nucifera OX=4432 GN=LOC104609806 PE=4 SV=1	17	3	6	3	250	28.1	5.77	15.38	1.18275	1.3922	1.17967	1.13244	1.08522	0.937372	0.7577	0.711499	0.886037	0.840306	0.0946609	0.62729	0.00598459
A0A1U7ZKJ3	LOC104591645	3-oxoacyl-[acyl-carrier-protein] reductase 4 OS=Nelumbo nucifera OX=4432 GN=LOC104591645 PE=4 SV=1	15	5	7	1	332	34.7	9.29	18.36	1.28893	1.3046	1.12537	0.781587	0.891283	0.956905	0.885406	0.814887	0.745348	0.707137	0.00912833	0.657624	0.00376349
A0A1U8AH25	LOC104603949	Tubulin gamma chain OS=Nelumbo nucifera OX=4432 GN=LOC104603949 PE=3 SV=1	14	5	6	5	474	53.3	5.94	10.3	1.33683	1.29008	1.25668	0.95229	0.787214	0.876908	0.697519	0.69084	0.65458	0.67371	0.00135033	0.526044	2.15692e-05
A0A1U7ZWW2	LOC104597075	Serine/threonine-protein phosphatase OS=Nelumbo nucifera OX=4432 GN=LOC104597075 PE=3 SV=1	14	5	7	2	315	35.7	5.45	14.82	1.26151	1.11851	1.22037	1.02742	0.889324	0.87855	0.82762	0.800196	0.770813	0.776387	0.0138149	0.666213	0.000922668
A0A1U7ZGN8	LOC104594354	Transmembrane 9 superfamily member OS=Nelumbo nucifera OX=4432 GN=LOC104594354 PE=3 SV=1	8	4	6	3	661	74.6	7.75	9.96	1.36181	1.38794	1.24422	0.925628	0.910553	0.855276	0.79598	0.926633	0.642211	0.67388	0.000903085	0.592099	0.00434305
A0A1U8ALH8	LOC104605227	60S ribosomal export protein NMD3 OS=Nelumbo nucifera OX=4432 GN=LOC104605227 PE=3 SV=1	12	6	7	6	511	58.6	7.05	11.72	0.706458	0.766145	0.720157	1.09687	1.07926	1.10176	1.09883	1.14775	1.06751	1.49487	4.77373e-05	1.51138	0.000223782
A0A1U8Q6F3	LOC104603894	calvin cycle protein CP12-3, chloroplastic OS=Nelumbo nucifera OX=4432 GN=LOC104603894 PE=4 SV=1	22	2	5	2	144	16.2	5.41	14.76	1.24466	1.20097	1.17087	0.947573	0.880583	0.866019	0.737864	0.862136	0.797087	0.744966	0.000739326	0.662819	0.000625856
A0A1U8A0K6	LOC104599542	target of Myb protein 1 OS=Nelumbo nucifera OX=4432 GN=LOC104599542 PE=4 SV=1	17	6	7	4	530	57.8	5.15	6.51	1.03393	1.13661	1.11071	0.804464	0.875893	0.849107	0.696429	0.724107	0.697321	0.770884	0.00253276	0.645442	0.000270576
A0A1U8B646	LOC104607684	protein ABSCISIC ACID-INSENSITIVE 5-like isoform X1 OS=Nelumbo nucifera OX=4432 GN=LOC104607684 PE=4 SV=1	10	3	3	2	478	52.5	7.93	8.64	0.711538	0.705466	0.703441	0.907895	1.0415	1.01012	1.48279	1.17308	1.38664	1.3957	0.00228662	1.90644	0.00219476
A0A1U8AYM6	LOC104607824	AUGMIN subunit 7 isoform X1 OS=Nelumbo nucifera OX=4432 GN=LOC104607824 PE=4 SV=1	12	4	5	4	399	45	5.16	11.17	1.34307	1.33994	1.35558	0.876955	0.987487	0.956204	0.831074	0.818561	0.919708	0.698425	0.000257979	0.636199	0.000108861
A0A1U8B9D2	LOC104608382	indole-3-glycerol phosphate synthase, chloroplastic-like isoform X2 OS=Nelumbo nucifera OX=4432 GN=LOC104608382 PE=3 SV=1	11	4	7	1	393	43.3	6.14	10.11	1.3244	1.24769	1.12847	0.842884	0.826248	0.808688	0.710721	0.755083	0.597043	0.66958	0.00213985	0.557443	0.00179243
A0A1U7ZZ80	LOC104595501	NADPH--cytochrome P450 reductase OS=Nelumbo nucifera OX=4432 GN=LOC104595501 PE=3 SV=1	11	5	5	3	692	76.8	5.36	11.44	1.13491	1.1717	1.21698	0.932075	0.870755	1.19057	0.575472	0.669811	0.673585	0.849531	0.154517	0.544578	0.000179363
A0A1U8AXX9	LOC104608759	uncharacterized protein LOC104608759 isoform X2 OS=Nelumbo nucifera OX=4432 GN=LOC104608759 PE=4 SV=1	47	3	6	3	94	10.7	5.86	9.11	0.758376	0.773604	0.736041	1.14619	1.16345	1.07817	1.0731	1.22335	1.19898	1.49373	0.000188883	1.54118	0.00102452
A0A1U8AXB3	LOC104607392	probable peroxygenase 4 OS=Nelumbo nucifera OX=4432 GN=LOC104607392 PE=4 SV=1	17	4	5	3	262	29.5	9.54	6.92	0.776639	0.76332	0.82582	1.125	1.04406	1.08504	1.23873	1.22439	1.16496	1.37549	0.000600386	1.53356	0.000140643
A0A1U8AXX4	LOC104608753	Calcium-transporting ATPase OS=Nelumbo nucifera OX=4432 GN=LOC104608753 PE=3 SV=1	8	6	8	6	1000	109.6	6.04	4.82	1.24928	1.2675	1.16395	0.799616	0.900288	0.873442	0.787152	0.704698	0.840844	0.69914	0.00109207	0.633759	0.000905664
A0A1U8ARQ6	LOC104605821	auxilin-related protein 2 OS=Nelumbo nucifera OX=4432 GN=LOC104605821 PE=4 SV=1	5	6	6	3	1000	109.8	6.13	12.11	1.18338	1.11021	1.10569	0.841915	0.805781	0.761518	0.709124	0.747967	0.767841	0.708743	0.000650118	0.654531	0.000212876
A0A1U8B7X0	LOC104611672	uncharacterized protein LOC104611672 OS=Nelumbo nucifera OX=4432 GN=LOC104611672 PE=4 SV=1	23	3	5	3	141	15.8	6.54	14.13	0.74975	0.756757	0.73974	1.0991	1.09109	1.11011	1.2002	1.12913	1.13413	1.46925	1.17783e-06	1.54189	6.52407e-05
A0A1U8A8W9	LOC104600364	glutamate synthase 1 [NADH], chloroplastic OS=Nelumbo nucifera OX=4432 GN=LOC104600364 PE=4 SV=1	2	3	3	3	2207	242.5	7.58	7.93	1.3096	1.29825	1.31682	0.847265	1.09288	1.0031	0.732714	0.804954	0.915377	0.749934	0.0104458	0.625033	0.000779227
A0A1U8A1N0	LOC104595802	WEB family protein At3g02930, chloroplastic-like OS=Nelumbo nucifera OX=4432 GN=LOC104595802 PE=4 SV=1	8	6	7	6	851	96.3	4.96	4.83	1.15284	1.22181	1.14259	0.782852	0.845294	0.846226	0.762349	0.79124	0.775396	0.703498	0.000434652	0.662162	0.000112247
A0A1U7ZUC9	LOC104597406	translocation protein sec62-like OS=Nelumbo nucifera OX=4432 GN=LOC104597406 PE=4 SV=1	11	4	4	3	364	41.8	7.05	10.41	1.22	1.22095	1.22476	0.832381	0.841905	0.828571	0.764762	0.811429	0.777143	0.682775	8.45068e-08	0.641985	6.31001e-06
A0A1U7ZEM1	LOC104589323	transmembrane protein 87B OS=Nelumbo nucifera OX=4432 GN=LOC104589323 PE=4 SV=1	8	3	3	3	524	58.3	5.3	8.24	1.11736	1.08438	1.11833	1.06887	0.901067	1.33172	0.697381	0.732299	0.646945	0.994449	0.963401	0.625475	0.000107705
A0A1U8ATR3	LOC104603809	uncharacterized protein LOC104603809 OS=Nelumbo nucifera OX=4432 GN=LOC104603809 PE=4 SV=1	15	4	4	4	369	41.3	5.44	8.05	1.25765	1.33564	1.26851	0.916091	0.864758	0.869694	0.750247	0.794669	0.814413	0.68635	0.000162054	0.610941	8.47796e-05
A0A1U7Z4F5	LOC104590214	HMG1/2-like protein OS=Nelumbo nucifera OX=4432 GN=LOC104590214 PE=4 SV=1	17	4	4	2	155	17.3	8.81	11.88	0.792281	0.85017	0.817253	1.12372	1.12259	1.09875	1.4983	1.55165	1.49716	1.35994	9.29173e-05	1.84864	9.26499e-06
A0A1U8ANS4	LOC104602254	protein EXORDIUM-like 3 OS=Nelumbo nucifera OX=4432 GN=LOC104602254 PE=4 SV=1	10	4	5	4	351	38.4	8.21	14.58	1.33137	1.21731	1.23992	0.888889	0.878073	0.904621	0.741396	0.797443	0.834808	0.705165	0.000477933	0.626525	0.000436424
A0A1U8B6M0	LOC104611347	ABC transporter G family member 8-like OS=Nelumbo nucifera OX=4432 GN=LOC104611347 PE=4 SV=1	7	4	4	4	604	66.6	9.26	7.2	1.21931	1.23899	1.19119	0.813496	0.927835	0.83224	0.653233	0.767573	0.729147	0.705187	0.000704565	0.589111	0.000161946
A0A1U8AAJ0	LOC104598612	heparanase-like protein 1 OS=Nelumbo nucifera OX=4432 GN=LOC104598612 PE=4 SV=1	8	4	5	4	539	59.6	7.91	10.08	0.821542	0.781415	0.737064	1.12566	1.0982	1.07497	1.34108	1.2661	1.31468	1.40975	0.000357949	1.67599	8.78025e-05
A0A1U8BBA4	LOC104609239	protein STRUBBELIG-RECEPTOR FAMILY 6 OS=Nelumbo nucifera OX=4432 GN=LOC104609239 PE=4 SV=1	7	4	4	4	725	78.9	5.97	6.83	1.20999	1.15911	1.12488	0.833488	0.849214	0.859389	0.6642	0.777983	0.772433	0.727562	0.000252892	0.633836	0.000664348
A0A1U8B363	LOC104610323	glycine-rich cell wall structural protein-like OS=Nelumbo nucifera OX=4432 GN=LOC104610323 PE=4 SV=1	20	2	3	2	120	11.9	7.68	8.16	0.753815	0.81587	0.797558	0.903357	0.890132	0.917599	1.32757	1.4822	1.28383	1.14525	0.00462798	1.72927	0.000793593
A0A1U8BE95	LOC104609945	nudix hydrolase 25 isoform X1 OS=Nelumbo nucifera OX=4432 GN=LOC104609945 PE=3 SV=1	35	4	4	4	165	18.6	4.64	10.11	1.16988	1.18919	1.21236	0.916023	0.915058	0.907336	0.747104	0.830116	0.765444	0.766757	2.49461e-05	0.655946	0.000127245
A0A1U7ZFJ8	LOC104594068	molybdate-anion transporter-like OS=Nelumbo nucifera OX=4432 GN=LOC104594068 PE=4 SV=1	8	4	5	4	464	51.4	7.81	11.59	1.15171	1.12567	1.06373	0.848294	0.833034	0.795332	0.71544	0.754039	0.691203	0.741268	0.000697432	0.646695	0.000247213
A0A1U8A8Q7	LOC104600317	mitochondrial adenine nucleotide transporter ADNT1 OS=Nelumbo nucifera OX=4432 GN=LOC104600317 PE=3 SV=1	12	4	5	4	356	38.4	9.29	11.85	1.36786	1.22265	1.22072	0.8606	0.901258	0.99516	0.634076	0.689255	0.788964	0.723393	0.00504835	0.554229	0.00104601
A0A1U7Z987	LOC104591772	probable metal-nicotianamine transporter YSL6 OS=Nelumbo nucifera OX=4432 GN=LOC104591772 PE=4 SV=1	3	2	3	2	677	73.9	7.42	6.57	1.22543	1.16952	1.07304	0.795311	0.733093	0.81064	0.703336	0.806132	0.700631	0.674467	0.00172348	0.637285	0.00175398
A0A1U8ARZ3	LOC104603257	bifunctional aspartokinase/homoserine dehydrogenase 2, chloroplastic-like isoform X1 OS=Nelumbo nucifera OX=4432 GN=LOC104603257 PE=4 SV=1	5	4	5	1	925	101.5	7.06	5.05	1.38894	0.985953	1.19052	0.876207	0.776119	0.813872	0.581212	0.665496	0.502195	0.691702	0.0378474	0.49052	0.00850038
A0A1U7ZQ53	LOC104596173	peroxisomal membrane protein 11C-like OS=Nelumbo nucifera OX=4432 GN=LOC104596173 PE=4 SV=1	14	3	3	3	235	26	9.79	9.01	1.3006	1.26653	1.32866	0.923848	0.922846	1.03206	0.734469	0.788577	0.722445	0.73894	0.00110846	0.576389	3.49505e-05
A0A1U8ASK9	LOC104603686	thiosulfate sulfurtransferase 16, chloroplastic isoform X1 OS=Nelumbo nucifera OX=4432 GN=LOC104603686 PE=4 SV=1	16	3	4	3	186	20	8.97	12.02	1.24198	1.22838	1.23712	0.94655	0.889213	0.913508	0.75413	0.740525	0.765792	0.741547	4.82079e-05	0.609699	5.29034e-07
A0A1U8BA90	LOC104608891	THUMP domain-containing protein 1 homolog OS=Nelumbo nucifera OX=4432 GN=LOC104608891 PE=4 SV=1	13	5	5	5	395	44.2	6.11	6.72	1.30196	1.26176	1.22549	0.891176	0.859804	0.872549	0.779412	0.818627	0.794118	0.692367	8.36163e-05	0.631307	4.79e-05
A0A1U7ZBS8	LOC104588892	uncharacterized protein LOC104588892 OS=Nelumbo nucifera OX=4432 GN=LOC104588892 PE=4 SV=1	18	3	3	3	185	19.9	8.46	7.11	1.13277	1.23258	1.2533	0.780603	0.876648	0.873823	0.80226	0.708098	0.756121	0.699454	0.001751	0.626334	0.000612178
A0A1U8AV74	LOC104604257	WD-40 repeat-containing protein MSI2-like OS=Nelumbo nucifera OX=4432 GN=LOC104604257 PE=4 SV=1	10	4	4	4	400	45.1	5	8.96	1.26505	1.51426	1.2735	0.876452	1.14467	0.914467	0.903907	0.818374	0.846885	0.724336	0.0334651	0.633924	0.00443487
A0A1U8BQJ7	LOC104613439	NADH dehydrogenase [ubiquinone] 1 alpha subcomplex subunit 8-B OS=Nelumbo nucifera OX=4432 GN=LOC104613439 PE=4 SV=1	35	3	3	2	107	12.1	7.2	6.55	0.79598	0.78191	0.822111	1.00503	1.04422	0.988945	1.3206	1.16884	1.12462	1.26591	0.000460118	1.50586	0.00259823
A0A1U7YZ52	LOC104588589	NEDD8 ultimate buster 1 OS=Nelumbo nucifera OX=4432 GN=LOC104588589 PE=4 SV=1	7	4	4	4	564	63	5.36	8.98	1.21161	1.2815	1.27461	0.833661	0.930118	0.855315	0.847441	0.794291	0.813976	0.695141	0.000477809	0.651776	8.6397e-05
A0A1U7ZI67	LOC104590875	calcium-dependent protein kinase 1-like OS=Nelumbo nucifera OX=4432 GN=LOC104590875 PE=4 SV=1	9	3	3	3	573	63.6	5.3	5.48	1.20078	1.32554	1.18519	0.839181	0.882066	0.881092	0.789474	0.824561	0.819688	0.701155	0.00136725	0.655725	0.000740723
A0A1U7YY63	LOC104587215	1-deoxy-D-xylulose 5-phosphate reductoisomerase, chloroplastic OS=Nelumbo nucifera OX=4432 GN=LOC104587215 PE=3 SV=1	11	4	4	4	471	51.1	6.67	6.57	1.23603	1.21195	1.24663	0.875723	0.875723	0.88921	0.722543	0.821773	0.755299	0.714733	6.16204e-06	0.622425	0.000114244
A0A1U7ZI10	LOC104594197	uncharacterized protein LOC104594197 OS=Nelumbo nucifera OX=4432 GN=LOC104594197 PE=4 SV=1	6	3	3	1	435	46.6	4.86	7.47	1.2089	1.14894	1.16344	1.03191	0.893617	0.89942	0.713733	0.776596	0.833656	0.802252	0.00882793	0.659984	0.000516994
A0A1U7ZTI7	LOC104593493	ABSCISIC ACID-INSENSITIVE 5-like protein 2 OS=Nelumbo nucifera OX=4432 GN=LOC104593493 PE=4 SV=1	9	3	4	2	337	37	8.48	7.97	1.1878	1.21068	1.14585	0.895138	0.904671	0.913251	0.734032	0.781697	0.759771	0.765465	0.000147926	0.642012	5.55781e-05
A0A1U8AQ79	LOC104602920	Mannose-6-phosphate isomerase OS=Nelumbo nucifera OX=4432 GN=LOC104602920 PE=3 SV=1	7	3	3	3	431	47.6	5.53	7.78	1.10896	1.21145	1.18837	0.755309	0.781163	0.883657	0.765466	0.821791	0.716528	0.689737	0.00191306	0.656579	0.000761634
A0A1U8AUU9	LOC104604351	signal recognition particle 43 kDa protein, chloroplastic OS=Nelumbo nucifera OX=4432 GN=LOC104604351 PE=4 SV=1	10	3	3	3	395	43.8	4.83	4.2	1.22092	1.23445	1.1055	0.81605	0.778179	0.802525	0.737601	0.627592	0.694319	0.673082	0.000790399	0.578374	0.000648847
A0A1U7ZBR3	LOC104591476	Histone deacetylase OS=Nelumbo nucifera OX=4432 GN=LOC104591476 PE=3 SV=1	9	3	3	1	464	52.4	6.09	6.74	1.13144	1.13055	1.02753	0.910302	0.891652	0.85968	0.686501	0.657194	0.586146	0.809125	0.00506433	0.586663	0.000574244
A0A1U7Z308	LOC104586192	carotene epsilon-monooxygenase, chloroplastic isoform X1 OS=Nelumbo nucifera OX=4432 GN=LOC104586192 PE=3 SV=1	6	3	3	3	580	64.9	7.33	6.83	1.20648	1.2	1.11111	0.819444	0.860185	0.79537	0.692593	0.744444	0.82963	0.703606	0.000652162	0.64438	0.00116681
A0A1U8A166	LOC104595678	maf-like protein DDB_G0281937 isoform X1 OS=Nelumbo nucifera OX=4432 GN=LOC104595678 PE=4 SV=1	11	2	2	2	204	22.1	5.03	5.67	1.44867	1.3655	1.41068	0.953799	0.911704	0.956879	0.88193	0.650924	0.686858	0.668044	7.65677e-05	0.525395	0.000907528
A0A1U7ZTQ1	LOC104593919	uncharacterized protein LOC104593919 OS=Nelumbo nucifera OX=4432 GN=LOC104593919 PE=4 SV=1	30	4	4	4	148	16.4	8.63	8.63	1.35714	1.3102	1.35102	0.904082	0.905102	0.903061	0.846939	0.813265	0.813265	0.674962	7.83162e-06	0.615541	9.95317e-06
A0A1U8Q8P7	LOC104608357	glyoxylate/hydroxypyruvate reductase HPR3 isoform X1 OS=Nelumbo nucifera OX=4432 GN=LOC104608357 PE=3 SV=1	10	4	4	4	400	43.8	6.39	7.45	1.19864	1.23856	1.22006	0.911392	0.823759	0.918208	0.793574	0.834469	0.798442	0.725506	0.000503371	0.663472	1.8762e-05
A0A1U7YYQ4	LOC104588466	protein ABSCISIC ACID-INSENSITIVE 5-like OS=Nelumbo nucifera OX=4432 GN=LOC104588466 PE=4 SV=1	6	3	3	2	432	46.9	8.27	7.51	1.23464	1.14618	1.14339	0.784916	0.863128	0.888268	0.791434	0.678771	0.77933	0.719683	0.00158997	0.638309	0.000803518
A0A1U8B9C7	LOC104611054	universal stress protein PHOS34 OS=Nelumbo nucifera OX=4432 GN=LOC104611054 PE=4 SV=1	20	3	3	3	164	17.6	7.93	4.19	1.27778	1.17514	1.12429	0.790019	0.902072	0.783427	0.753296	0.787194	0.822976	0.692024	0.00346222	0.6607	0.0012126
A0A1U8A946	LOC104597960	flavonoid 3'-monooxygenase-like OS=Nelumbo nucifera OX=4432 GN=LOC104597960 PE=3 SV=1	7	3	3	2	516	57	8.32	6.72	1.22863	1.26541	1.24155	0.921471	0.88668	1.06362	0.736581	0.851889	0.745527	0.76876	0.0064366	0.6248	0.000266486
A0A1U8BCK8	LOC104611988	wound-induced basic protein OS=Nelumbo nucifera OX=4432 GN=LOC104611988 PE=4 SV=1	23	1	2	1	47	5.4	9.47	5.71	0.74789	0.791139	0.815401	1.05802	1.01899	1.1097	1.47785	1.18143	1.3481	1.35349	0.00107868	1.70206	0.00332367
A0A1U7Z6D4	LOC104587233	Iron-sulfur cluster assembly protein OS=Nelumbo nucifera OX=4432 GN=LOC104587233 PE=3 SV=1	17	4	4	4	170	18.3	7.75	8.71	0.762304	0.831414	0.841885	1.09005	1.0555	1.11099	1.30471	1.23351	1.24188	1.33706	0.000776049	1.55202	0.0001824
A0A1U7Z176	LOC104588199	zinc protease PQQL-like isoform X1 OS=Nelumbo nucifera OX=4432 GN=LOC104588199 PE=3 SV=1	5	4	4	4	1010	114.3	5.76	2.17	1.23004	1.59769	1.17857	0.918067	1.07353	0.866597	0.773109	0.904412	0.962185	0.713424	0.0586009	0.658888	0.0335953
A0A1U8A9J6	LOC104601644	NADH dehydrogenase [ubiquinone] 1 beta subcomplex subunit 7 OS=Nelumbo nucifera OX=4432 GN=LOC104601644 PE=4 SV=1	21	2	2	2	100	11.9	7.21	5.24	0.775595	0.851086	0.78697	1.0424	1.06825	1.04343	1.23681	1.23371	1.30196	1.30677	0.00058805	1.56298	0.000151175
A0A1U8AX96	LOC104605045	Phytochrome OS=Nelumbo nucifera OX=4432 GN=LOC104605045 PE=3 SV=1	4	3	3	3	1128	125.5	6.21	4.9	1.27495	1.14775	1.2182	0.938356	0.841487	0.963796	0.791585	0.770059	0.83953	0.753561	0.00464681	0.6595	0.000605743
A0A1U8BLF8	LOC104612171	FRIGIDA-like protein OS=Nelumbo nucifera OX=4432 GN=LOC104612171 PE=3 SV=1	4	3	3	1	550	61.2	6.55	7.07	1.10731	1.11101	1.16374	1.10731	1.00833	0.941721	0.627197	0.643848	0.539315	0.903993	0.103184	0.535284	0.000147491
A0A1U8AF83	LOC104599589	Probable 6-phosphogluconolactonase OS=Nelumbo nucifera OX=4432 GN=LOC104599589 PE=3 SV=1	11	3	5	2	266	28.9	4.98	11.2	1.19903	1.27246	1.24058	0.824155	0.90628	0.845411	0.809662	0.825121	0.73913	0.693909	0.000310693	0.639511	0.000193729
A0A1U7ZVU1	LOC104594534	Uroporphyrinogen decarboxylase OS=Nelumbo nucifera OX=4432 GN=LOC104594534 PE=3 SV=1	6	3	3	3	390	43.1	8.46	7.7	1.14855	1.10145	1.15036	0.798913	0.826993	0.787138	0.726449	0.766304	0.751812	0.709643	7.83267e-05	0.660096	4.11223e-05
A0A1U8B718	LOC104611457	uncharacterized protein At1g32220, chloroplastic isoform X1 OS=Nelumbo nucifera OX=4432 GN=LOC104611457 PE=4 SV=1	8	2	3	2	320	34.5	7.69	8.27	1.36072	1.30261	1.26152	0.900802	0.942886	0.840681	0.781563	0.770541	0.858717	0.683942	0.000560624	0.614246	0.000226482
A0A1U7ZXE4	LOC104594590	probable ADP-ribosylation factor GTPase-activating protein AGD6 OS=Nelumbo nucifera OX=4432 GN=LOC104594590 PE=4 SV=1	6	3	3	3	466	50.6	8.05	4.22	1.22611	1.36329	1.19489	0.835383	0.860927	0.839167	0.676443	0.703879	0.761589	0.67	0.0013528	0.566	0.000678804
A0A1U8B0V5	LOC104608420	Inositol polyphosphate multikinase OS=Nelumbo nucifera OX=4432 GN=LOC104608420 PE=3 SV=1	12	3	3	2	299	33.5	6.89	4.84	1.17096	1.14154	1.13511	0.887868	0.966912	0.810662	0.612132	0.711397	0.754596	0.773127	0.00494521	0.602773	0.000470037
A0A1U8BGC8	LOC104610830	Hexosyltransferase OS=Nelumbo nucifera OX=4432 GN=LOC104610830 PE=3 SV=1	4	2	2	2	534	61.9	9.07	4.24	1.19212	1.17003	1.35735	0.904899	0.817483	0.790586	0.735831	0.90682	0.731988	0.67562	0.00418958	0.63843	0.00558082
A0A1U8AEC1	LOC104599678	protein NAP1 OS=Nelumbo nucifera OX=4432 GN=LOC104599678 PE=4 SV=1	2	2	2	2	1383	154.5	6.79	4.61	1.28215	1.35095	1.2004	0.924227	0.974078	0.831505	0.729811	0.777667	0.900299	0.712094	0.00365577	0.628088	0.00207034
A0A1U7Z3Y7	LOC104590846	protein WVD2-like 4 isoform X1 OS=Nelumbo nucifera OX=4432 GN=LOC104590846 PE=4 SV=1	5	2	2	2	504	54.2	8.9	4.06	1.18147	1.3431	1.22495	0.884688	0.789225	0.953686	0.618147	0.743856	0.71172	0.700781	0.00529031	0.553063	0.000802735
A0A1U7ZRL5	LOC104593348	FRIGIDA-like protein OS=Nelumbo nucifera OX=4432 GN=LOC104593348 PE=3 SV=1	5	3	3	1	545	60.7	5.71	4.9	1.07014	1.42786	1.36373	0.93487	0.94489	0.995992	0.786573	0.810621	0.685371	0.744681	0.0423271	0.591074	0.0107076
A0A1U8A3E9	LOC104596690	uncharacterized oxidoreductase At1g06690, chloroplastic OS=Nelumbo nucifera OX=4432 GN=LOC104596690 PE=4 SV=1	8	3	3	3	367	40.3	8.82	3.98	1.17387	1.24195	1.12236	0.775529	0.804048	0.810488	0.686293	0.789328	0.795768	0.675507	0.000455971	0.641966	0.0010421
A0A1U7ZAN3	LOC104588140	probable carbohydrate esterase At4g34215 OS=Nelumbo nucifera OX=4432 GN=LOC104588140 PE=4 SV=1	7	1	1	1	255	27.8	5.88	2.84	1.13915	1.06914	0.900605	0.778738	0.769231	0.914434	0.634399	0.747623	0.689715	0.792049	0.0641349	0.666389	0.0113894
A0A1U8A454	LOC104596535	FRIGIDA-like protein OS=Nelumbo nucifera OX=4432 GN=LOC104596535 PE=3 SV=1	8	4	4	4	522	57.6	8.47	6.21	1.30088	1.30088	1.2763	0.855457	0.861357	0.894789	0.836775	0.750246	0.756146	0.673428	8.83286e-06	0.604209	6.13705e-05
A0A1U7Z3K4	LOC104586362	LOW QUALITY PROTEIN: tetraspanin-11-like OS=Nelumbo nucifera OX=4432 GN=LOC104586362 PE=4 SV=1	3	1	2	1	333	37.7	9.54	5.1	1.17625	1.10668	1.16048	0.897032	0.793135	0.938776	0.730056	0.698516	0.774583	0.76347	0.00487002	0.639817	0.000171531
A0A1U7Z4Y6	LOC104591224	uncharacterized protein At3g49720 OS=Nelumbo nucifera OX=4432 GN=LOC104591224 PE=4 SV=1	8	2	2	1	262	28.9	9.26	2.62	1.12318	1.17701	1.17792	0.966241	0.62135	0.783759	0.488139	0.922445	0.864051	0.681794	0.021893	0.653987	0.0431522
A0A1U7ZH71	LOC104590113	Peptidyl-prolyl cis-trans isomerase OS=Nelumbo nucifera OX=4432 GN=LOC104590113 PE=4 SV=1	18	2	2	2	118	12.9	9.33	5.14	1.07736	1.28019	1.16981	0.823585	0.808491	0.924528	0.729245	0.826415	0.795283	0.724793	0.00939075	0.666488	0.00386005
A0A1U7ZE97	LOC104592160	protein PEROXIN-4 OS=Nelumbo nucifera OX=4432 GN=LOC104592160 PE=3 SV=1	20	2	2	2	163	18.6	8.16	2.08	0.903414	0.863447	1.03247	0.861782	0.855953	0.946711	0.661948	0.572856	0.62781	0.951814	0.487329	0.665378	0.00548368
A0A1U8ALL2	LOC104604300	bifunctional riboflavin biosynthesis protein RIBA 1, chloroplastic-like OS=Nelumbo nucifera OX=4432 GN=LOC104604300 PE=3 SV=1	3	2	2	2	559	60.8	6.11	4.71	1.2695	1.13228	1.22705	0.889437	0.980257	0.970385	0.855874	0.71076	0.83613	0.782644	0.00614004	0.662133	0.00256786
A0A1U7Z0C4	LOC104588970	immune-associated nucleotide-binding protein 8 isoform X1 OS=Nelumbo nucifera OX=4432 GN=LOC104588970 PE=4 SV=1	8	3	3	3	409	46.4	7.36	3.85	0.683054	0.883891	0.844142	1.07636	1.18201	1.1705	1.16318	1.20502	1.25209	1.42213	0.0083304	1.50152	0.00375244
A0A1U7YT21	LOC104586648	uncharacterized protein LOC104586648 OS=Nelumbo nucifera OX=4432 GN=LOC104586648 PE=3 SV=1	5	2	2	1	381	40.5	5.73	5.24	1.11293	1.1184	1.13024	0.778689	0.900729	0.871585	0.700364	0.685792	0.806922	0.758873	0.0018988	0.652398	0.000538389
A0A1U7ZP70	LOC104594826	rhomboid-like protein 19 OS=Nelumbo nucifera OX=4432 GN=LOC104594826 PE=4 SV=1	6	1	1	1	310	34.2	8.65	3.23	1.1555	1.23861	1.01698	0.974978	0.815907	0.670241	0.865952	0.588025	0.609473	0.721509	0.044116	0.604925	0.0151562
A0A1U8A6B4	LOC104600656	importin-9 isoform X1 OS=Nelumbo nucifera OX=4432 GN=LOC104600656 PE=4 SV=1	1	1	1	1	1027	113.3	4.97	3.25	1.24338	1.25613	1.17763	0.888126	0.907753	0.901865	0.8842	0.782139	0.772326	0.733654	0.00019879	0.663197	0.000673146
A0A1U8ATY9	LOC104607557	general transcription factor IIF subunit 2-like OS=Nelumbo nucifera OX=4432 GN=LOC104607557 PE=4 SV=1	6	1	1	1	254	29	7.75	2.37	1.1578	1.13072	1.25117	0.760971	0.818861	0.953315	0.676004	0.70028	0.888889	0.715642	0.00770982	0.639937	0.00515426
A0A1U7ZQ05	LOC104592500	36.4 kDa proline-rich protein-like OS=Nelumbo nucifera OX=4432 GN=LOC104592500 PE=4 SV=1	5	1	2	1	225	23.5	9	6.19	0.704348	0.755435	0.811957	1.14674	0.91087	1.06522	1.40435	1.47391	1.59783	1.37464	0.020095	1.97033	0.000339787
A0A1U8B2Z7	LOC104606505	uncharacterized protein LOC104606505 OS=Nelumbo nucifera OX=4432 GN=LOC104606505 PE=4 SV=1	3	2	2	2	777	85.6	5.66	2.4	1.07804	1.22505	1.1216	0.887477	0.933757	0.849365	0.669691	0.654265	0.654265	0.779809	0.00732639	0.577636	0.000390418
A0A1U8B1Y4	LOC104606195	Dynein light chain OS=Nelumbo nucifera OX=4432 GN=LOC104606195 PE=3 SV=1	15	2	2	2	150	16.8	8.15	1.88	1.3263	1.27255	1.21497	0.759117	1.06622	0.881958	0.628599	0.659309	0.788868	0.709864	0.0177127	0.54454	0.000592397
A0A1U8ATK6	LOC104607283	receptor protein kinase TMK1-like OS=Nelumbo nucifera OX=4432 GN=LOC104607283 PE=3 SV=1	3	2	2	2	950	102.9	6.07	2.3	1.03805	1.06121	1	1.00662	0.817204	0.865178	0.617866	0.366419	0.499586	0.867627	0.0834018	0.478783	0.00197236
A0A1U8ASJ6	LOC104603673	probable prolyl 4-hydroxylase 10 OS=Nelumbo nucifera OX=4432 GN=LOC104603673 PE=4 SV=1	5	2	2	1	311	34.9	9.01	1.83	1.18246	1.11842	1.04211	0.663158	0.805263	0.789474	0.665789	0.789474	0.714912	0.675413	0.00394911	0.649173	0.00196006
A0A1U8B913	LOC104612005	vacuolar iron transporter 1-like isoform X1 OS=Nelumbo nucifera OX=4432 GN=LOC104612005 PE=4 SV=1	4	1	1	1	252	26.7	5.58	2.17	1.19157	1.23755	1.18678	0.869732	0.89751	0.92433	0.658046	0.64751	0.964559	0.744371	0.000167347	0.627815	0.0130198
A0A1U8BAT5	LOC104608842	uncharacterized protein LOC104608842 OS=Nelumbo nucifera OX=4432 GN=LOC104608842 PE=4 SV=1	2	1	1	1	496	54.7	4.75	2.65	1.23136	1.20039	1.17522	0.939981	0.881897	0.942885	0.833495	0.74153	0.733785	0.766506	0.000396137	0.640097	0.000271814
A0A1U7ZUM7	LOC104596403	Glutamine synthetase OS=Nelumbo nucifera OX=4432 GN=LOC104596403 PE=3 SV=1	2	1	2	1	432	47.8	7.71	5.06	1.34476	1.37487	1.26168	0.987539	0.975078	0.908619	0.728972	0.893043	0.909657	0.721179	0.000897555	0.635889	0.00194422
A0A1U7YQM9	LOC104586757	protein IQ-DOMAIN 31 isoform X1 OS=Nelumbo nucifera OX=4432 GN=LOC104586757 PE=4 SV=1	3	2	2	2	572	63.3	10.07	2.23	1.27985	1.16619	1.2808	0.77937	0.932187	0.797517	0.667622	0.791786	0.854823	0.673244	0.00271474	0.620964	0.00214409
A0A1U7ZTZ9	LOC104597277	uncharacterized protein At5g01610-like OS=Nelumbo nucifera OX=4432 GN=LOC104597277 PE=4 SV=1	8	1	1	1	170	19	8.79	2.07	1.15179	1.16743	1.18767	0.817847	0.725851	0.975161	0.618215	0.873965	0.681693	0.718258	0.0109953	0.619885	0.00460135
A0A1U8BEZ7	LOC104610403	protein P21-like OS=Nelumbo nucifera OX=4432 GN=LOC104610403 PE=4 SV=1	10	2	3	2	301	32.4	8.03	2.19	0.737307	0.826711	0.666667	1.26711	1.06733	1.00221	1.47792	1.46909	1.52318	1.49579	0.0161351	2.00396	0.000110386
A0A1U8ABG8	LOC104601157	uncharacterized protein LOC104601157 isoform X1 OS=Nelumbo nucifera OX=4432 GN=LOC104601157 PE=4 SV=1	7	1	1	1	302	33.5	7.31	2.51	1.15054	1.21701	1.27077	1.05865	0.867058	0.822092	0.936461	0.805474	0.646139	0.755239	0.0210107	0.656368	0.0101318
A0A1U7ZD11	LOC104593396	uncharacterized protein LOC104593396 OS=Nelumbo nucifera OX=4432 GN=LOC104593396 PE=4 SV=1	14	2	2	2	104	11	10.01	4.81	1.19906	1.14366	1.17559	0.825352	0.846948	0.867606	0.757746	0.789671	0.783099	0.721911	8.54654e-05	0.662397	2.98834e-05
A0A1U7YVF5	LOC104588277	protein kinase and PP2C-like domain-containing protein OS=Nelumbo nucifera OX=4432 GN=LOC104588277 PE=4 SV=1	3	1	1	1	658	73.1	6.09	2.05	1.3679	1.28275	1.0262	1.23035	1.42576	1.21179	0.887555	0.673581	0.812227	1.05196	0.633054	0.645487	0.0225228
A0A1U8Q610	LOC104597012	protein IQ-DOMAIN 31-like OS=Nelumbo nucifera OX=4432 GN=LOC104597012 PE=4 SV=1	3	2	2	2	572	63.4	9.94	2.2	1.30028	1.1835	1.25579	0.920297	0.903614	0.937905	0.541242	0.599629	0.626506	0.738538	0.000776443	0.472615	0.000100286
A0A1U7Z411	LOC104590883	uncharacterized protein LOC104590883 OS=Nelumbo nucifera OX=4432 GN=LOC104590883 PE=4 SV=1	5	1	1	1	192	21	6.18	2.24	1.39474	1.18226	1.16764	0.878168	0.858674	0.946394	0.745614	0.873294	0.70078	0.716554	0.0105546	0.619469	0.00612006
A0A1U8A525	LOC104599211	UDP-glucuronic acid decarboxylase 6 OS=Nelumbo nucifera OX=4432 GN=LOC104599211 PE=4 SV=1	5	2	2	1	345	38.9	8.47	1.79	1.13047	1.18339	1.21077	0.818431	0.873175	0.801095	0.67062	0.750912	0.685219	0.707222	0.000427181	0.597722	0.00015771
A0A1U8B0A3	LOC104605966	uncharacterized methyltransferase At1g78140, chloroplastic OS=Nelumbo nucifera OX=4432 GN=LOC104605966 PE=4 SV=1	4	1	1	1	349	38.4	8.25	1.75	1.45204	1.3925	1.4366	1.0011	0.832415	1.06395	0.878721	0.936053	1.03418	0.676796	0.00295595	0.665465	0.000610321
A0A1U8B1U8	LOC104606424	uncharacterized protein LOC104606424 OS=Nelumbo nucifera OX=4432 GN=LOC104606424 PE=4 SV=1	3	1	1	1	244	28	10.18	2.41	1.25434	1.30058	1.19461	0.904624	0.921965	0.881503	0.785164	0.713873	0.677264	0.722251	0.00045301	0.580421	0.000286356
A0A1U8ALQ5	LOC104605279	gibberellin-regulated protein 1-like OS=Nelumbo nucifera OX=4432 GN=LOC104605279 PE=4 SV=1	7	1	1	1	108	11.5	8.37	2.6	0.692147	0.998953	0.74555	0.944503	1.2555	1.07435	1.16021	1.22618	1.37487	1.34379	0.0995256	1.54362	0.0179214
A0A1U8AIA8	LOC104600554	guanine nucleotide-binding protein alpha-1 subunit OS=Nelumbo nucifera OX=4432 GN=LOC104600554 PE=4 SV=1	3	1	1	1	392	45.4	6.4	2.33	0.968519	1.09259	0.930556	1.03426	1.04907	1.31944	0.563889	0.687037	0.613889	1.13742	0.261146	0.623336	0.00344575
A0A1U8BK98	LOC104612002	regulatory protein NPR5-like OS=Nelumbo nucifera OX=4432 GN=LOC104612002 PE=4 SV=1	2	1	1	1	491	53.7	6.77	1.94	1.22211	1.357	1.39655	0.808316	1.00609	0.941176	0.832657	0.877282	0.700811	0.693112	0.00662879	0.606378	0.00222302
A0A1U7ZDP9	LOC104591976	protein ecdysoneless homolog OS=Nelumbo nucifera OX=4432 GN=LOC104591976 PE=4 SV=1	1	1	1	1	665	74.9	4.96	1.65	1.18316	1.11841	1.10083	0.883441	0.890842	0.833488	0.681776	0.79926	0.759482	0.766449	0.00100966	0.65851	0.000813473
A0A1U8BJH4	LOC104611533	probable polygalacturonase OS=Nelumbo nucifera OX=4432 GN=LOC104611533 PE=3 SV=1	1	1	1	1	607	67	4.96	1.9	0.910806	1.11063	0.910806	0.909949	1.06775	1.00343	0.511149	0.591767	0.559177	1.01667	0.850094	0.566832	0.00389075
A0A1U8AHV3	LOC104600645	uncharacterized protein LOC104600645 OS=Nelumbo nucifera OX=4432 GN=LOC104600645 PE=4 SV=1	2	1	1	1	397	46.1	8.5	2.51	0.765347	0.80396	0.741584	0.878218	1.00495	0.942574	1.20198	1.26139	1.30099	1.22279	0.0136856	1.62896	0.000141386
A0A1U8AHN0	LOC104600373	spermine synthase OS=Nelumbo nucifera OX=4432 GN=LOC104600373 PE=3 SV=1	2	1	1	1	375	41.3	5.55	2.35	1.20377	1.09515	1.13285	0.755835	0.785458	0.775583	0.729803	0.770197	0.728007	0.675124	0.000354603	0.649228	0.000319173
A0A1U7Z698	LOC104587208	uncharacterized protein LOC104587208 isoform X1 OS=Nelumbo nucifera OX=4432 GN=LOC104587208 PE=4 SV=1	2	1	1	1	424	47.7	8.76	1.68	0.77704	0.701139	0.663188	0.893738	1.05028	1.03131	0.899431	1.17552	1.29507	1.38946	0.0095638	1.57377	0.0282683
